# Supplementary material for: Nonsense-Mediated Decay Enables Intron Gain in Drosophila
Source: PLoS Genet. 2010 Jan 22;6(1):e1000819. doi: 10.1371/journal.pgen.1000819 (PMC2809761; doi:10.1371/journal.pgen.1000819)
Supplement: Dataset S1 — Includes Table S1, S2, S3, S4, S5, S6, S7, S8. Table S1. List of 3593 genes for which we identified a full length ortholog in all nine Drosophila species. Table S2. 307 novel introns, including length, length class, phase, PTC, and EST support. Table S3. 810 intron loss events. Table S4. 12 cases of concurrent intron gain and loss and cases of independent events. Table S5. 180 large protein coding insertions that do not undergo splicing (GeneWise false positives - exons predicted as novel introns). Table S6. 5′ and 3′ splice site usage for novel and control introns. Table S7. BLAST results against the EST data base. Table S8. 86 cases of failed intron prediction (GeneWise false negatives) in which the underlying intronic sequence and splice sites are still present, but GeneWise failed to predict an intron. (0.65 MB XLS) [file pgen.1000819.s015.xls]

## Sheet: Key
Table S1. List of 3593 genes for which we identified a full length ortholog in all nine Drosophila species
Table S2. 307 novel introns, including length, length class, phase, PTC, and EST support
Table S3. 810 intron loss events
Table S4. 12 cases of concurrent intron gain and loss and cases of independent events
Table S5. 180 large protein coding insertions that do not undergo splicing (GeneWise false positives - exons predicted as novel introns)
Table S6. 5' and 3' splice site usage for novel and control introns
Table S7. BLAST results against the EST data base
Table S8. 86 cases of failed intron prediction (GeneWise false negatives) in which the underlying intronic sequence and splice sites are still present, but GeneWise failed to predict an intron

## Sheet: Table S1
Table S1 | 3593 genes for which a "full" length ortholog was identified in all 9 species
FBgn0000015
FBgn0000032
FBgn0000039
FBgn0000044
FBgn0000047
FBgn0000052
FBgn0000057
FBgn0000061
FBgn0000064
FBgn0000099
FBgn0000100
FBgn0000121
FBgn0000150
FBgn0000153
FBgn0000183
FBgn0000228
FBgn0000244
FBgn0000247
FBgn0000251
FBgn0000257
FBgn0000261
FBgn0000276
FBgn0000283
FBgn0000289
FBgn0000299
FBgn0000308
FBgn0000316
FBgn0000330
FBgn0000339
FBgn0000351
FBgn0000356
FBgn0000359
FBgn0000360
FBgn0000377
FBgn0000394
FBgn0000406
FBgn0000412
FBgn0000422
FBgn0000451
FBgn0000462
FBgn0000473
FBgn0000477
FBgn0000482
FBgn0000486
FBgn0000527
FBgn0000529
FBgn0000543
FBgn0000557
FBgn0000560
FBgn0000576
FBgn0000588
FBgn0000615
FBgn0000625
FBgn0000629
FBgn0000644
FBgn0000826
FBgn0000986
FBgn0000996
FBgn0001077
FBgn0001084
FBgn0001086
FBgn0001089
FBgn0001092
FBgn0001104
FBgn0001105
FBgn0001108
FBgn0001112
FBgn0001123
FBgn0001133
FBgn0001145
FBgn0001148
FBgn0001150
FBgn0001168
FBgn0001179
FBgn0001202
FBgn0001203
FBgn0001204
FBgn0001208
FBgn0001215
FBgn0001216
FBgn0001217
FBgn0001218
FBgn0001220
FBgn0001226
FBgn0001227
FBgn0001280
FBgn0001301
FBgn0001308
FBgn0001311
FBgn0001324
FBgn0001325
FBgn0001330
FBgn0001404
FBgn0001491
FBgn0001941
FBgn0001961
FBgn0001974
FBgn0001977
FBgn0001980
FBgn0001983
FBgn0001986
FBgn0001987
FBgn0001989
FBgn0001992
FBgn0001995
FBgn0002021
FBgn0002022
FBgn0002044
FBgn0002069
FBgn0002183
FBgn0002283
FBgn0002284
FBgn0002466
FBgn0002478
FBgn0002525
FBgn0002527
FBgn0002528
FBgn0002564
FBgn0002569
FBgn0002570
FBgn0002571
FBgn0002578
FBgn0002579
FBgn0002593
FBgn0002622
FBgn0002638
FBgn0002641
FBgn0002707
FBgn0002716
FBgn0002723
FBgn0002736
FBgn0002775
FBgn0002787
FBgn0002789
FBgn0002791
FBgn0002868
FBgn0002901
FBgn0002922
FBgn0002924
FBgn0002931
FBgn0002936
FBgn0002937
FBgn0002938
FBgn0002941
FBgn0002973
FBgn0002985
FBgn0003008
FBgn0003022
FBgn0003031
FBgn0003074
FBgn0003075
FBgn0003076
FBgn0003079
FBgn0003124
FBgn0003134
FBgn0003141
FBgn0003145
FBgn0003149
FBgn0003162
FBgn0003194
FBgn0003206
FBgn0003227
FBgn0003231
FBgn0003248
FBgn0003250
FBgn0003254
FBgn0003255
FBgn0003276
FBgn0003277
FBgn0003278
FBgn0003285
FBgn0003292
FBgn0003295
FBgn0003308
FBgn0003312
FBgn0003317
FBgn0003330
FBgn0003334
FBgn0003346
FBgn0003386
FBgn0003388
FBgn0003401
FBgn0003416
FBgn0003449
FBgn0003462
FBgn0003470
FBgn0003471
FBgn0003480
FBgn0003486
FBgn0003511
FBgn0003515
FBgn0003545
FBgn0003600
FBgn0003659
FBgn0003676
FBgn0003687
FBgn0003717
FBgn0003732
FBgn0003744
FBgn0003888
FBgn0003889
FBgn0003892
FBgn0003900
FBgn0003942
FBgn0003975
FBgn0004003
FBgn0004034
FBgn0004045
FBgn0004049
FBgn0004053
FBgn0004055
FBgn0004087
FBgn0004108
FBgn0004110
FBgn0004117
FBgn0004118
FBgn0004132
FBgn0004145
FBgn0004167
FBgn0004176
FBgn0004177
FBgn0004197
FBgn0004237
FBgn0004242
FBgn0004360
FBgn0004362
FBgn0004363
FBgn0004379
FBgn0004381
FBgn0004387
FBgn0004406
FBgn0004432
FBgn0004435
FBgn0004436
FBgn0004461
FBgn0004463
FBgn0004465
FBgn0004507
FBgn0004510
FBgn0004511
FBgn0004512
FBgn0004513
FBgn0004552
FBgn0004569
FBgn0004577
FBgn0004580
FBgn0004581
FBgn0004584
FBgn0004597
FBgn0004618
FBgn0004620
FBgn0004623
FBgn0004635
FBgn0004643
FBgn0004646
FBgn0004666
FBgn0004784
FBgn0004832
FBgn0004838
FBgn0004841
FBgn0004855
FBgn0004856
FBgn0004868
FBgn0004873
FBgn0004878
FBgn0004879
FBgn0004892
FBgn0004893
FBgn0004895
FBgn0004896
FBgn0004907
FBgn0004908
FBgn0004919
FBgn0004959
FBgn0005355
FBgn0005511
FBgn0005619
FBgn0005626
FBgn0005642
FBgn0005648
FBgn0005649
FBgn0005654
FBgn0005655
FBgn0005659
FBgn0005670
FBgn0005671
FBgn0005683
FBgn0005694
FBgn0005695
FBgn0005777
FBgn0008635
FBgn0008636
FBgn0010053
FBgn0010097
FBgn0010100
FBgn0010109
FBgn0010217
FBgn0010226
FBgn0010238
FBgn0010241
FBgn0010269
FBgn0010287
FBgn0010288
FBgn0010292
FBgn0010309
FBgn0010314
FBgn0010316
FBgn0010339
FBgn0010340
FBgn0010341
FBgn0010349
FBgn0010350
FBgn0010379
FBgn0010380
FBgn0010383
FBgn0010397
FBgn0010399
FBgn0010405
FBgn0010408
FBgn0010412
FBgn0010414
FBgn0010416
FBgn0010417
FBgn0010421
FBgn0010422
FBgn0010426
FBgn0010434
FBgn0010441
FBgn0010488
FBgn0010516
FBgn0010590
FBgn0010591
FBgn0010612
FBgn0010621
FBgn0010709
FBgn0010715
FBgn0010741
FBgn0010747
FBgn0010750
FBgn0010768
FBgn0010770
FBgn0010772
FBgn0010774
FBgn0010786
FBgn0010803
FBgn0010808
FBgn0010812
FBgn0010830
FBgn0010851
FBgn0011016
FBgn0011202
FBgn0011207
FBgn0011211
FBgn0011227
FBgn0011230
FBgn0011232
FBgn0011272
FBgn0011276
FBgn0011282
FBgn0011290
FBgn0011291
FBgn0011293
FBgn0011294
FBgn0011296
FBgn0011297
FBgn0011327
FBgn0011336
FBgn0011341
FBgn0011361
FBgn0011455
FBgn0011474
FBgn0011566
FBgn0011573
FBgn0011581
FBgn0011584
FBgn0011603
FBgn0011604
FBgn0011638
FBgn0011640
FBgn0011643
FBgn0011648
FBgn0011659
FBgn0011673
FBgn0011674
FBgn0011676
FBgn0011693
FBgn0011701
FBgn0011704
FBgn0011705
FBgn0011708
FBgn0011715
FBgn0011716
FBgn0011737
FBgn0011740
FBgn0011741
FBgn0011742
FBgn0011744
FBgn0011745
FBgn0011746
FBgn0011762
FBgn0011766
FBgn0011769
FBgn0011770
FBgn0011774
FBgn0011818
FBgn0012036
FBgn0012066
FBgn0013263
FBgn0013305
FBgn0013307
FBgn0013347
FBgn0013531
FBgn0013548
FBgn0013720
FBgn0013732
FBgn0013749
FBgn0013750
FBgn0013756
FBgn0013762
FBgn0013773
FBgn0013812
FBgn0013951
FBgn0013954
FBgn0013969
FBgn0013972
FBgn0014002
FBgn0014006
FBgn0014009
FBgn0014010
FBgn0014018
FBgn0014019
FBgn0014020
FBgn0014028
FBgn0014029
FBgn0014031
FBgn0014092
FBgn0014127
FBgn0014163
FBgn0014179
FBgn0014411
FBgn0014417
FBgn0014427
FBgn0014455
FBgn0014462
FBgn0014465
FBgn0014861
FBgn0014868
FBgn0014870
FBgn0014903
FBgn0014930
FBgn0015000
FBgn0015019
FBgn0015024
FBgn0015031
FBgn0015036
FBgn0015040
FBgn0015129
FBgn0015221
FBgn0015234
FBgn0015245
FBgn0015247
FBgn0015270
FBgn0015271
FBgn0015276
FBgn0015277
FBgn0015278
FBgn0015279
FBgn0015283
FBgn0015286
FBgn0015287
FBgn0015295
FBgn0015298
FBgn0015299
FBgn0015324
FBgn0015338
FBgn0015351
FBgn0015359
FBgn0015372
FBgn0015374
FBgn0015376
FBgn0015379
FBgn0015509
FBgn0015546
FBgn0015553
FBgn0015568
FBgn0015570
FBgn0015574
FBgn0015575
FBgn0015576
FBgn0015589
FBgn0015591
FBgn0015602
FBgn0015617
FBgn0015623
FBgn0015737
FBgn0015754
FBgn0015763
FBgn0015772
FBgn0015777
FBgn0015778
FBgn0015781
FBgn0015795
FBgn0015796
FBgn0015805
FBgn0015806
FBgn0015808
FBgn0015818
FBgn0015828
FBgn0015829
FBgn0015905
FBgn0015919
FBgn0015924
FBgn0015925
FBgn0015926
FBgn0015930
FBgn0015949
FBgn0016013
FBgn0016031
FBgn0016032
FBgn0016054
FBgn0016059
FBgn0016070
FBgn0016119
FBgn0016123
FBgn0016126
FBgn0016672
FBgn0016691
FBgn0016696
FBgn0016697
FBgn0016715
FBgn0016718
FBgn0016726
FBgn0016762
FBgn0016794
FBgn0016920
FBgn0016978
FBgn0017418
FBgn0017430
FBgn0017457
FBgn0017482
FBgn0017539
FBgn0017545
FBgn0017549
FBgn0017556
FBgn0017567
FBgn0019644
FBgn0019686
FBgn0019809
FBgn0019830
FBgn0019925
FBgn0019940
FBgn0019947
FBgn0019948
FBgn0019949
FBgn0019957
FBgn0019982
FBgn0020236
FBgn0020238
FBgn0020240
FBgn0020255
FBgn0020258
FBgn0020272
FBgn0020300
FBgn0020303
FBgn0020312
FBgn0020367
FBgn0020368
FBgn0020372
FBgn0020379
FBgn0020385
FBgn0020388
FBgn0020389
FBgn0020391
FBgn0020407
FBgn0020415
FBgn0020416
FBgn0020497
FBgn0020506
FBgn0020616
FBgn0020618
FBgn0020620
FBgn0020623
FBgn0020626
FBgn0020633
FBgn0020641
FBgn0020655
FBgn0020764
FBgn0020907
FBgn0020909
FBgn0020912
FBgn0020930
FBgn0021742
FBgn0021768
FBgn0021795
FBgn0021800
FBgn0021818
FBgn0021825
FBgn0021847
FBgn0021848
FBgn0021953
FBgn0021967
FBgn0021995
FBgn0022023
FBgn0022027
FBgn0022085
FBgn0022153
FBgn0022160
FBgn0022201
FBgn0022213
FBgn0022224
FBgn0022246
FBgn0022338
FBgn0022343
FBgn0022344
FBgn0022702
FBgn0022708
FBgn0022724
FBgn0022740
FBgn0022935
FBgn0022936
FBgn0022943
FBgn0022984
FBgn0022986
FBgn0023023
FBgn0023077
FBgn0023091
FBgn0023096
FBgn0023097
FBgn0023143
FBgn0023167
FBgn0023171
FBgn0023174
FBgn0023177
FBgn0023179
FBgn0023181
FBgn0023211
FBgn0023216
FBgn0023388
FBgn0023444
FBgn0023477
FBgn0023495
FBgn0023496
FBgn0023507
FBgn0023508
FBgn0023511
FBgn0023512
FBgn0023514
FBgn0023517
FBgn0023521
FBgn0023522
FBgn0023524
FBgn0023525
FBgn0023527
FBgn0023529
FBgn0023530
FBgn0023534
FBgn0023537
FBgn0024191
FBgn0024227
FBgn0024236
FBgn0024238
FBgn0024244
FBgn0024285
FBgn0024326
FBgn0024330
FBgn0024332
FBgn0024491
FBgn0024509
FBgn0024558
FBgn0024689
FBgn0024698
FBgn0024733
FBgn0024811
FBgn0024832
FBgn0024833
FBgn0024887
FBgn0024889
FBgn0024897
FBgn0024909
FBgn0024939
FBgn0024947
FBgn0024985
FBgn0024986
FBgn0024996
FBgn0024997
FBgn0025109
FBgn0025117
FBgn0025185
FBgn0025186
FBgn0025286
FBgn0025334
FBgn0025336
FBgn0025373
FBgn0025454
FBgn0025455
FBgn0025457
FBgn0025463
FBgn0025469
FBgn0025549
FBgn0025582
FBgn0025592
FBgn0025608
FBgn0025615
FBgn0025624
FBgn0025629
FBgn0025634
FBgn0025635
FBgn0025640
FBgn0025644
FBgn0025680
FBgn0025681
FBgn0025682
FBgn0025684
FBgn0025697
FBgn0025700
FBgn0025712
FBgn0025716
FBgn0025724
FBgn0025725
FBgn0025740
FBgn0025742
FBgn0025781
FBgn0025809
FBgn0025814
FBgn0025825
FBgn0025830
FBgn0025832
FBgn0025839
FBgn0025866
FBgn0025878
FBgn0025879
FBgn0025885
FBgn0025937
FBgn0026015
FBgn0026060
FBgn0026064
FBgn0026077
FBgn0026079
FBgn0026088
FBgn0026089
FBgn0026136
FBgn0026143
FBgn0026145
FBgn0026148
FBgn0026149
FBgn0026150
FBgn0026190
FBgn0026192
FBgn0026196
FBgn0026250
FBgn0026252
FBgn0026261
FBgn0026268
FBgn0026313
FBgn0026314
FBgn0026324
FBgn0026326
FBgn0026370
FBgn0026378
FBgn0026389
FBgn0026390
FBgn0026394
FBgn0026395
FBgn0026400
FBgn0026402
FBgn0026404
FBgn0026409
FBgn0026415
FBgn0026418
FBgn0026432
FBgn0026438
FBgn0026439
FBgn0026562
FBgn0026567
FBgn0026573
FBgn0026582
FBgn0026585
FBgn0026592
FBgn0026597
FBgn0026598
FBgn0026611
FBgn0026616
FBgn0026630
FBgn0026634
FBgn0026664
FBgn0026679
FBgn0026702
FBgn0026738
FBgn0026749
FBgn0026753
FBgn0026760
FBgn0026778
FBgn0026781
FBgn0026787
FBgn0026873
FBgn0027049
FBgn0027053
FBgn0027054
FBgn0027074
FBgn0027079
FBgn0027080
FBgn0027082
FBgn0027091
FBgn0027092
FBgn0027094
FBgn0027095
FBgn0027103
FBgn0027106
FBgn0027280
FBgn0027296
FBgn0027329
FBgn0027330
FBgn0027338
FBgn0027348
FBgn0027359
FBgn0027360
FBgn0027364
FBgn0027375
FBgn0027453
FBgn0027490
FBgn0027497
FBgn0027503
FBgn0027505
FBgn0027507
FBgn0027509
FBgn0027515
FBgn0027526
FBgn0027528
FBgn0027535
FBgn0027537
FBgn0027546
FBgn0027548
FBgn0027549
FBgn0027552
FBgn0027556
FBgn0027558
FBgn0027560
FBgn0027564
FBgn0027568
FBgn0027571
FBgn0027572
FBgn0027580
FBgn0027582
FBgn0027583
FBgn0027584
FBgn0027585
FBgn0027586
FBgn0027590
FBgn0027594
FBgn0027599
FBgn0027607
FBgn0027609
FBgn0027620
FBgn0027657
FBgn0027779
FBgn0027786
FBgn0027788
FBgn0027796
FBgn0027836
FBgn0027841
FBgn0027842
FBgn0027844
FBgn0027868
FBgn0027889
FBgn0027914
FBgn0027929
FBgn0027936
FBgn0027945
FBgn0027949
FBgn0027950
FBgn0028325
FBgn0028327
FBgn0028336
FBgn0028375
FBgn0028383
FBgn0028394
FBgn0028399
FBgn0028400
FBgn0028402
FBgn0028406
FBgn0028419
FBgn0028422
FBgn0028425
FBgn0028434
FBgn0028467
FBgn0028468
FBgn0028470
FBgn0028473
FBgn0028475
FBgn0028482
FBgn0028484
FBgn0028485
FBgn0028490
FBgn0028497
FBgn0028507
FBgn0028510
FBgn0028518
FBgn0028529
FBgn0028530
FBgn0028532
FBgn0028534
FBgn0028535
FBgn0028538
FBgn0028542
FBgn0028546
FBgn0028554
FBgn0028581
FBgn0028633
FBgn0028647
FBgn0028658
FBgn0028663
FBgn0028665
FBgn0028669
FBgn0028683
FBgn0028684
FBgn0028685
FBgn0028690
FBgn0028691
FBgn0028692
FBgn0028694
FBgn0028695
FBgn0028700
FBgn0028708
FBgn0028717
FBgn0028734
FBgn0028736
FBgn0028738
FBgn0028744
FBgn0028789
FBgn0028837
FBgn0028838
FBgn0028841
FBgn0028847
FBgn0028848
FBgn0028878
FBgn0028884
FBgn0028895
FBgn0028897
FBgn0028904
FBgn0028918
FBgn0028919
FBgn0028920
FBgn0028925
FBgn0028932
FBgn0028940
FBgn0028945
FBgn0028946
FBgn0028949
FBgn0028953
FBgn0028954
FBgn0028962
FBgn0028963
FBgn0028968
FBgn0028978
FBgn0028983
FBgn0028984
FBgn0028997
FBgn0029003
FBgn0029006
FBgn0029067
FBgn0029079
FBgn0029088
FBgn0029093
FBgn0029113
FBgn0029117
FBgn0029121
FBgn0029128
FBgn0029131
FBgn0029134
FBgn0029137
FBgn0029146
FBgn0029148
FBgn0029152
FBgn0029174
FBgn0029175
FBgn0029503
FBgn0029507
FBgn0029512
FBgn0029514
FBgn0029580
FBgn0029608
FBgn0029656
FBgn0029657
FBgn0029681
FBgn0029687
FBgn0029689
FBgn0029690
FBgn0029692
FBgn0029693
FBgn0029696
FBgn0029708
FBgn0029709
FBgn0029710
FBgn0029718
FBgn0029720
FBgn0029731
FBgn0029755
FBgn0029756
FBgn0029769
FBgn0029771
FBgn0029780
FBgn0029782
FBgn0029783
FBgn0029789
FBgn0029798
FBgn0029801
FBgn0029804
FBgn0029818
FBgn0029820
FBgn0029821
FBgn0029828
FBgn0029831
FBgn0029836
FBgn0029853
FBgn0029854
FBgn0029863
FBgn0029866
FBgn0029868
FBgn0029872
FBgn0029878
FBgn0029888
FBgn0029897
FBgn0029898
FBgn0029911
FBgn0029914
FBgn0029924
FBgn0029928
FBgn0029932
FBgn0029935
FBgn0029937
FBgn0029941
FBgn0029942
FBgn0029958
FBgn0029959
FBgn0029961
FBgn0029966
FBgn0029969
FBgn0029970
FBgn0029974
FBgn0029975
FBgn0029977
FBgn0029979
FBgn0029980
FBgn0029993
FBgn0029997
FBgn0030003
FBgn0030010
FBgn0030012
FBgn0030026
FBgn0030029
FBgn0030030
FBgn0030037
FBgn0030039
FBgn0030040
FBgn0030050
FBgn0030054
FBgn0030056
FBgn0030058
FBgn0030061
FBgn0030063
FBgn0030081
FBgn0030088
FBgn0030091
FBgn0030092
FBgn0030096
FBgn0030100
FBgn0030102
FBgn0030108
FBgn0030114
FBgn0030142
FBgn0030156
FBgn0030161
FBgn0030162
FBgn0030163
FBgn0030166
FBgn0030167
FBgn0030177
FBgn0030178
FBgn0030189
FBgn0030196
FBgn0030204
FBgn0030206
FBgn0030217
FBgn0030218
FBgn0030228
FBgn0030246
FBgn0030260
FBgn0030261
FBgn0030263
FBgn0030268
FBgn0030270
FBgn0030271
FBgn0030282
FBgn0030298
FBgn0030305
FBgn0030309
FBgn0030317
FBgn0030322
FBgn0030323
FBgn0030331
FBgn0030332
FBgn0030339
FBgn0030342
FBgn0030352
FBgn0030354
FBgn0030355
FBgn0030359
FBgn0030364
FBgn0030365
FBgn0030386
FBgn0030391
FBgn0030395
FBgn0030398
FBgn0030399
FBgn0030403
FBgn0030409
FBgn0030410
FBgn0030417
FBgn0030434
FBgn0030435
FBgn0030439
FBgn0030447
FBgn0030449
FBgn0030456
FBgn0030457
FBgn0030458
FBgn0030460
FBgn0030465
FBgn0030467
FBgn0030469
FBgn0030480
FBgn0030484
FBgn0030492
FBgn0030494
FBgn0030499
FBgn0030503
FBgn0030506
FBgn0030507
FBgn0030509
FBgn0030510
FBgn0030512
FBgn0030514
FBgn0030518
FBgn0030519
FBgn0030528
FBgn0030529
FBgn0030532
FBgn0030551
FBgn0030552
FBgn0030555
FBgn0030558
FBgn0030572
FBgn0030573
FBgn0030575
FBgn0030576
FBgn0030581
FBgn0030582
FBgn0030584
FBgn0030596
FBgn0030598
FBgn0030612
FBgn0030615
FBgn0030618
FBgn0030628
FBgn0030630
FBgn0030634
FBgn0030638
FBgn0030642
FBgn0030662
FBgn0030669
FBgn0030670
FBgn0030671
FBgn0030672
FBgn0030675
FBgn0030680
FBgn0030691
FBgn0030692
FBgn0030711
FBgn0030719
FBgn0030729
FBgn0030731
FBgn0030733
FBgn0030743
FBgn0030745
FBgn0030748
FBgn0030759
FBgn0030765
FBgn0030768
FBgn0030771
FBgn0030773
FBgn0030774
FBgn0030777
FBgn0030786
FBgn0030787
FBgn0030788
FBgn0030791
FBgn0030792
FBgn0030793
FBgn0030797
FBgn0030798
FBgn0030800
FBgn0030806
FBgn0030808
FBgn0030815
FBgn0030817
FBgn0030821
FBgn0030823
FBgn0030828
FBgn0030838
FBgn0030841
FBgn0030843
FBgn0030851
FBgn0030855
FBgn0030864
FBgn0030871
FBgn0030872
FBgn0030873
FBgn0030874
FBgn0030878
FBgn0030883
FBgn0030887
FBgn0030894
FBgn0030895
FBgn0030900
FBgn0030914
FBgn0030915
FBgn0030927
FBgn0030928
FBgn0030929
FBgn0030930
FBgn0030941
FBgn0030943
FBgn0030944
FBgn0030946
FBgn0030947
FBgn0030955
FBgn0030956
FBgn0030963
FBgn0030965
FBgn0030966
FBgn0030968
FBgn0030989
FBgn0030990
FBgn0030991
FBgn0030992
FBgn0030993
FBgn0030998
FBgn0031002
FBgn0031003
FBgn0031004
FBgn0031011
FBgn0031012
FBgn0031020
FBgn0031036
FBgn0031039
FBgn0031040
FBgn0031043
FBgn0031044
FBgn0031050
FBgn0031053
FBgn0031057
FBgn0031060
FBgn0031061
FBgn0031062
FBgn0031070
FBgn0031088
FBgn0031090
FBgn0031097
FBgn0031098
FBgn0031110
FBgn0031115
FBgn0031116
FBgn0031117
FBgn0031143
FBgn0031146
FBgn0031148
FBgn0031183
FBgn0031184
FBgn0031186
FBgn0031189
FBgn0031209
FBgn0031213
FBgn0031217
FBgn0031229
FBgn0031233
FBgn0031235
FBgn0031240
FBgn0031244
FBgn0031245
FBgn0031247
FBgn0031250
FBgn0031251
FBgn0031254
FBgn0031255
FBgn0031256
FBgn0031260
FBgn0031262
FBgn0031265
FBgn0031266
FBgn0031267
FBgn0031280
FBgn0031285
FBgn0031286
FBgn0031288
FBgn0031289
FBgn0031300
FBgn0031322
FBgn0031327
FBgn0031332
FBgn0031376
FBgn0031392
FBgn0031398
FBgn0031401
FBgn0031403
FBgn0031413
FBgn0031417
FBgn0031418
FBgn0031421
FBgn0031430
FBgn0031436
FBgn0031437
FBgn0031446
FBgn0031449
FBgn0031450
FBgn0031451
FBgn0031453
FBgn0031456
FBgn0031458
FBgn0031463
FBgn0031466
FBgn0031479
FBgn0031484
FBgn0031490
FBgn0031491
FBgn0031492
FBgn0031494
FBgn0031496
FBgn0031499
FBgn0031505
FBgn0031506
FBgn0031509
FBgn0031515
FBgn0031516
FBgn0031517
FBgn0031520
FBgn0031522
FBgn0031528
FBgn0031529
FBgn0031530
FBgn0031534
FBgn0031535
FBgn0031536
FBgn0031537
FBgn0031540
FBgn0031545
FBgn0031546
FBgn0031554
FBgn0031563
FBgn0031566
FBgn0031574
FBgn0031596
FBgn0031598
FBgn0031601
FBgn0031606
FBgn0031607
FBgn0031609
FBgn0031619
FBgn0031631
FBgn0031633
FBgn0031636
FBgn0031637
FBgn0031640
FBgn0031643
FBgn0031649
FBgn0031651
FBgn0031652
FBgn0031655
FBgn0031656
FBgn0031657
FBgn0031662
FBgn0031663
FBgn0031670
FBgn0031673
FBgn0031674
FBgn0031675
FBgn0031676
FBgn0031681
FBgn0031684
FBgn0031690
FBgn0031697
FBgn0031700
FBgn0031702
FBgn0031703
FBgn0031710
FBgn0031715
FBgn0031716
FBgn0031720
FBgn0031724
FBgn0031728
FBgn0031730
FBgn0031731
FBgn0031734
FBgn0031737
FBgn0031739
FBgn0031745
FBgn0031753
FBgn0031759
FBgn0031760
FBgn0031762
FBgn0031763
FBgn0031769
FBgn0031771
FBgn0031772
FBgn0031776
FBgn0031777
FBgn0031779
FBgn0031781
FBgn0031799
FBgn0031800
FBgn0031801
FBgn0031811
FBgn0031812
FBgn0031814
FBgn0031815
FBgn0031816
FBgn0031817
FBgn0031818
FBgn0031821
FBgn0031824
FBgn0031854
FBgn0031858
FBgn0031860
FBgn0031866
FBgn0031872
FBgn0031873
FBgn0031883
FBgn0031885
FBgn0031887
FBgn0031894
FBgn0031895
FBgn0031896
FBgn0031898
FBgn0031905
FBgn0031907
FBgn0031909
FBgn0031912
FBgn0031913
FBgn0031927
FBgn0031929
FBgn0031934
FBgn0031942
FBgn0031944
FBgn0031947
FBgn0031951
FBgn0031961
FBgn0031969
FBgn0031970
FBgn0031971
FBgn0031972
FBgn0031977
FBgn0031985
FBgn0031987
FBgn0032002
FBgn0032003
FBgn0032004
FBgn0032013
FBgn0032016
FBgn0032018
FBgn0032021
FBgn0032025
FBgn0032029
FBgn0032031
FBgn0032033
FBgn0032052
FBgn0032057
FBgn0032058
FBgn0032060
FBgn0032061
FBgn0032074
FBgn0032077
FBgn0032087
FBgn0032096
FBgn0032100
FBgn0032101
FBgn0032105
FBgn0032109
FBgn0032119
FBgn0032123
FBgn0032124
FBgn0032127
FBgn0032129
FBgn0032131
FBgn0032132
FBgn0032142
FBgn0032149
FBgn0032153
FBgn0032154
FBgn0032157
FBgn0032160
FBgn0032163
FBgn0032167
FBgn0032192
FBgn0032205
FBgn0032214
FBgn0032215
FBgn0032225
FBgn0032244
FBgn0032250
FBgn0032251
FBgn0032258
FBgn0032261
FBgn0032264
FBgn0032271
FBgn0032287
FBgn0032290
FBgn0032291
FBgn0032296
FBgn0032297
FBgn0032298
FBgn0032321
FBgn0032336
FBgn0032342
FBgn0032343
FBgn0032345
FBgn0032346
FBgn0032350
FBgn0032354
FBgn0032359
FBgn0032361
FBgn0032363
FBgn0032373
FBgn0032376
FBgn0032378
FBgn0032379
FBgn0032381
FBgn0032382
FBgn0032390
FBgn0032391
FBgn0032395
FBgn0032397
FBgn0032398
FBgn0032401
FBgn0032407
FBgn0032409
FBgn0032415
FBgn0032416
FBgn0032420
FBgn0032421
FBgn0032429
FBgn0032434
FBgn0032445
FBgn0032447
FBgn0032450
FBgn0032451
FBgn0032464
FBgn0032473
FBgn0032474
FBgn0032477
FBgn0032478
FBgn0032485
FBgn0032487
FBgn0032509
FBgn0032511
FBgn0032513
FBgn0032514
FBgn0032516
FBgn0032524
FBgn0032546
FBgn0032553
FBgn0032563
FBgn0032588
FBgn0032593
FBgn0032595
FBgn0032596
FBgn0032601
FBgn0032602
FBgn0032603
FBgn0032614
FBgn0032615
FBgn0032618
FBgn0032622
FBgn0032632
FBgn0032634
FBgn0032635
FBgn0032636
FBgn0032640
FBgn0032642
FBgn0032644
FBgn0032646
FBgn0032651
FBgn0032653
FBgn0032663
FBgn0032668
FBgn0032670
FBgn0032671
FBgn0032679
FBgn0032682
FBgn0032684
FBgn0032688
FBgn0032689
FBgn0032690
FBgn0032693
FBgn0032699
FBgn0032700
FBgn0032702
FBgn0032703
FBgn0032706
FBgn0032713
FBgn0032726
FBgn0032727
FBgn0032732
FBgn0032741
FBgn0032744
FBgn0032745
FBgn0032746
FBgn0032749
FBgn0032750
FBgn0032760
FBgn0032775
FBgn0032781
FBgn0032791
FBgn0032796
FBgn0032800
FBgn0032805
FBgn0032810
FBgn0032811
FBgn0032816
FBgn0032818
FBgn0032819
FBgn0032821
FBgn0032827
FBgn0032833
FBgn0032845
FBgn0032848
FBgn0032849
FBgn0032850
FBgn0032857
FBgn0032863
FBgn0032871
FBgn0032872
FBgn0032873
FBgn0032879
FBgn0032880
FBgn0032881
FBgn0032882
FBgn0032883
FBgn0032885
FBgn0032891
FBgn0032895
FBgn0032910
FBgn0032923
FBgn0032924
FBgn0032925
FBgn0032929
FBgn0032940
FBgn0032955
FBgn0032961
FBgn0032979
FBgn0032986
FBgn0033005
FBgn0033015
FBgn0033028
FBgn0033029
FBgn0033031
FBgn0033038
FBgn0033043
FBgn0033044
FBgn0033051
FBgn0033052
FBgn0033061
FBgn0033068
FBgn0033069
FBgn0033072
FBgn0033075
FBgn0033079
FBgn0033083
FBgn0033085
FBgn0033089
FBgn0033092
FBgn0033094
FBgn0033109
FBgn0033113
FBgn0033121
FBgn0033122
FBgn0033127
FBgn0033128
FBgn0033130
FBgn0033132
FBgn0033134
FBgn0033136
FBgn0033137
FBgn0033154
FBgn0033155
FBgn0033160
FBgn0033168
FBgn0033169
FBgn0033170
FBgn0033178
FBgn0033179
FBgn0033182
FBgn0033183
FBgn0033184
FBgn0033191
FBgn0033192
FBgn0033209
FBgn0033214
FBgn0033230
FBgn0033233
FBgn0033244
FBgn0033246
FBgn0033248
FBgn0033249
FBgn0033252
FBgn0033266
FBgn0033268
FBgn0033273
FBgn0033292
FBgn0033294
FBgn0033305
FBgn0033306
FBgn0033312
FBgn0033317
FBgn0033320
FBgn0033321
FBgn0033322
FBgn0033342
FBgn0033347
FBgn0033349
FBgn0033357
FBgn0033360
FBgn0033363
FBgn0033367
FBgn0033369
FBgn0033375
FBgn0033376
FBgn0033378
FBgn0033379
FBgn0033380
FBgn0033392
FBgn0033393
FBgn0033400
FBgn0033402
FBgn0033408
FBgn0033413
FBgn0033419
FBgn0033424
FBgn0033426
FBgn0033434
FBgn0033435
FBgn0033437
FBgn0033442
FBgn0033443
FBgn0033464
FBgn0033465
FBgn0033467
FBgn0033468
FBgn0033473
FBgn0033475
FBgn0033476
FBgn0033477
FBgn0033482
FBgn0033485
FBgn0033490
FBgn0033498
FBgn0033512
FBgn0033528
FBgn0033539
FBgn0033547
FBgn0033549
FBgn0033551
FBgn0033552
FBgn0033558
FBgn0033578
FBgn0033579
FBgn0033582
FBgn0033583
FBgn0033597
FBgn0033602
FBgn0033607
FBgn0033609
FBgn0033610
FBgn0033616
FBgn0033623
FBgn0033629
FBgn0033633
FBgn0033635
FBgn0033645
FBgn0033649
FBgn0033653
FBgn0033656
FBgn0033662
FBgn0033663
FBgn0033672
FBgn0033673
FBgn0033677
FBgn0033685
FBgn0033687
FBgn0033690
FBgn0033696
FBgn0033697
FBgn0033706
FBgn0033710
FBgn0033712
FBgn0033713
FBgn0033716
FBgn0033717
FBgn0033718
FBgn0033723
FBgn0033727
FBgn0033729
FBgn0033730
FBgn0033734
FBgn0033735
FBgn0033738
FBgn0033741
FBgn0033750
FBgn0033751
FBgn0033753
FBgn0033754
FBgn0033761
FBgn0033764
FBgn0033767
FBgn0033770
FBgn0033773
FBgn0033774
FBgn0033782
FBgn0033783
FBgn0033793
FBgn0033794
FBgn0033800
FBgn0033807
FBgn0033810
FBgn0033812
FBgn0033813
FBgn0033816
FBgn0033819
FBgn0033822
FBgn0033826
FBgn0033827
FBgn0033830
FBgn0033842
FBgn0033870
FBgn0033871
FBgn0033873
FBgn0033874
FBgn0033876
FBgn0033879
FBgn0033881
FBgn0033886
FBgn0033890
FBgn0033891
FBgn0033898
FBgn0033901
FBgn0033902
FBgn0033903
FBgn0033906
FBgn0033907
FBgn0033911
FBgn0033913
FBgn0033914
FBgn0033922
FBgn0033929
FBgn0033931
FBgn0033934
FBgn0033935
FBgn0033948
FBgn0033949
FBgn0033961
FBgn0033962
FBgn0033981
FBgn0033983
FBgn0033984
FBgn0033985
FBgn0033988
FBgn0033990
FBgn0033995
FBgn0033996
FBgn0034002
FBgn0034013
FBgn0034018
FBgn0034025
FBgn0034029
FBgn0034032
FBgn0034033
FBgn0034035
FBgn0034045
FBgn0034053
FBgn0034054
FBgn0034057
FBgn0034058
FBgn0034061
FBgn0034062
FBgn0034063
FBgn0034065
FBgn0034084
FBgn0034086
FBgn0034088
FBgn0034089
FBgn0034093
FBgn0034094
FBgn0034097
FBgn0034099
FBgn0034110
FBgn0034112
FBgn0034126
FBgn0034131
FBgn0034137
FBgn0034139
FBgn0034151
FBgn0034168
FBgn0034172
FBgn0034177
FBgn0034179
FBgn0034181
FBgn0034182
FBgn0034183
FBgn0034186
FBgn0034191
FBgn0034197
FBgn0034214
FBgn0034215
FBgn0034223
FBgn0034231
FBgn0034232
FBgn0034239
FBgn0034242
FBgn0034243
FBgn0034245
FBgn0034258
FBgn0034259
FBgn0034266
FBgn0034267
FBgn0034269
FBgn0034276
FBgn0034278
FBgn0034281
FBgn0034282
FBgn0034293
FBgn0034295
FBgn0034299
FBgn0034300
FBgn0034307
FBgn0034313
FBgn0034314
FBgn0034315
FBgn0034328
FBgn0034346
FBgn0034350
FBgn0034354
FBgn0034356
FBgn0034357
FBgn0034363
FBgn0034364
FBgn0034365
FBgn0034366
FBgn0034367
FBgn0034372
FBgn0034378
FBgn0034380
FBgn0034392
FBgn0034394
FBgn0034396
FBgn0034401
FBgn0034403
FBgn0034405
FBgn0034406
FBgn0034412
FBgn0034419
FBgn0034422
FBgn0034425
FBgn0034436
FBgn0034438
FBgn0034442
FBgn0034443
FBgn0034446
FBgn0034451
FBgn0034452
FBgn0034453
FBgn0034454
FBgn0034456
FBgn0034460
FBgn0034468
FBgn0034473
FBgn0034479
FBgn0034484
FBgn0034485
FBgn0034488
FBgn0034491
FBgn0034494
FBgn0034497
FBgn0034498
FBgn0034500
FBgn0034504
FBgn0034505
FBgn0034506
FBgn0034513
FBgn0034519
FBgn0034521
FBgn0034527
[truncated: 1,594 more rows]

## Sheet: Table S2
	Table S2 | 307 novel introns
	FlyBase_Number	Chromosome	CG_number	gene_length_aa	Alternative_gene_name	intron_ordinal_number(unreliable)	intron_position_aa	Is_this_a_novel_intron	Where_is_this_intron_gained	Intron_Length_mel	Intron_phase_mel	STOP_in_mel	Size_class_in_mel	Intron_Length_yak	Intron_phase_yak	STOP_in_yak	Size_class_in_yak	Intron_Length_ere	Intron_phase_ere	STOP_in_ere	Size_class_in_ere	Intron_Length_ana	Intron_phase_ana	STOP_in_ana	Size_class_in_ana	Intron_Length_pse	Intron_phase_pse	STOP_in_pse	Size_class_in_pse	Intron_Length_wil	Intron_phase_wil	STOP_in_wil	Size_class_in_wil	Intron_Length_moj	Intron_phase_moj	STOP_in_moj	Size_class_in_moj	Intron_Length_vir	Intron_phase_vir	STOP_in_vir	Size_class_in_vir	Intron_Length_gri	Intron_phase_gri	STOP_in_gri	Size_class_in_gri
	FBgn0001202	2L	CG10653	679	hk-PA	1	39	NOVEL	node 2	55	0	No	3n+1	58	0	Yes	3n+1	57	0	Yes	3n
	FBgn0013812	3R	CG3723	4496	Dhc93AB-PA	10	1718	NOVEL	node 2	85	0	Yes	3n+1	88	0	Yes	3n+1	97	0	Yes	3n+1
	FBgn0013812	3R	CG3723	4496	Dhc93AB-PA	17	2910	NOVEL	node 2	71	0	Yes	3n+2	99	0	Yes	3n	117	0	Yes	3n
MND target in hansen 2009 UPF1 KnockDown	FBgn0016123	3R	CG1462	596	Aph-4-PA	3	454	NOVEL	node 2	60	1	Yes	3n	66	1	Yes	3n	66	1	Yes	3n
	FBgn0025866	3L	CG8107	925	CalpB-PA	1	313	NOVEL	node 2	66	2	Yes	3n	63	2	Yes	3n	63	2	Yes	3n
	FBgn0026313	X	CG5675	1167	X11L-PA	7	938	NOVEL	node 2	58	0	Yes	3n+1	69	0	Yes	3n	69	0	Yes	3n
	FBgn0026738	3L	CG7857	312	CG7857-PA	1	198	NOVEL	node 2	61	1	Yes	3n+1	60	1	No	3n	70	1	Yes	3n+1
	FBgn0028847	2L	CG9014	328	CG9014-PA	1	123	NOVEL	node 2	58	0	Yes	3n+1	57	0	Yes	3n	58	0	Yes	3n+1
	FBgn0028897	2L	CG4935	308	CG4935-PA	2	66	NOVEL	node 2	63	0	Yes	3n	59	0	Yes	3n+2	59	0	Yes	3n+2
	FBgn0028918	2L	CG15287	1566	CG15287-PA	3	564	NOVEL	node 2	62	1	Yes	3n+2	56	1	Yes	3n+2	56	1	Yes	3n+2
	FBgn0029769	X	CG3239	560	CG3239-PA	1	18	NOVEL	node 2	64	2	Yes	3n+1	62	2	Yes	3n+2	54	2	Yes	3n
	FBgn0030386	X	CG2574	239	CG2574-PA	1	162	NOVEL	node 2	69	0	Yes	3n	61	0	Yes	3n+1	66	0	Yes	3n
	FBgn0030843	X	CG12432	577	CG12432-PA	1	179	NOVEL	node 2	57	1	Yes	3n	108	1	Yes	3n	119	1	Yes	3n+2
	FBgn0030963	X	CG7101	352	CG7101-PA	1	160	NOVEL	node 2	79	1	Yes	3n+1	77	1	Yes	3n+2	79	1	Yes	3n+1
	FBgn0031254	2L	CG13692	193	CG13692-PA	1	129	NOVEL	node 2	54	2	Yes	3n	55	2	Yes	3n+1	55	2	Yes	3n+1
	FBgn0031255	2L	CG13691	549	BBS2-PA	2	414	NOVEL	node 2	60	0	Yes	3n	61	0	Yes	3n+1	66	0	Yes	3n
	FBgn0031376	2L	CG10908	245	CG10908-PA	1	81	NOVEL	node 2	83	2	Yes	3n+2	65	2	Yes	3n+2	66	2	Yes	3n
	FBgn0031496	2L	CG17258	874	CG17258-PA	4	730	NOVEL	node 2	60	0	Yes	3n	60	0	Yes	3n	62	0	No	3n+2
	FBgn0031898	2L	CG4567	745	CG4567-PA	2	582	NOVEL	node 2	53	1	Yes	3n+2	52	1	Yes	3n+1	52	1	Yes	3n+1
	FBgn0031909	2L	CG5181	204	CG5181-PA	1	44	NOVEL	node 2	63	0	Yes	3n	69	0	Yes	3n	63	0	Yes	3n
	FBgn0032750	2L	CG10495	396	CG10495-PA	1	29	NOVEL	node 2	61	1	Yes	3n+1	62	1	Yes	3n+2	62	1	Yes	3n+2
MND target in hansen 2009 UPF1 KnockDown	FBgn0032923	2L	CG9248	494	CG9248-PB	1	63	NOVEL	node 2	74	0	Yes	3n+2	82	0	Yes	3n+1	83	0	No	3n+2
	FBgn0033706	2R	CG13167	373	CG13167-PA	1	175	NOVEL	node 2	75	0	Yes	3n	55	0	No	3n+1	63	0	Yes	3n
	FBgn0033774	2R	CG12374	422	CG12374-PA	3	258	NOVEL	node 2	57	1	Yes	3n	64	1	Yes	3n+1	72	1	Yes	3n
	FBgn0034112	2R	CG3896	1087	CG3896-PA	9	921	NOVEL	node 2	55	0	Yes	3n+1	55	0	Yes	3n+1	55	0	Yes	3n+1
	FBgn0035169	3L	CG13890	262	CG13890-PA	1	91	NOVEL	node 2	59	0	Yes	3n+2	58	0	No	3n+1	57	0	Yes	3n
	FBgn0035848	3L	CG7979	441	CG7979-PA	1	214	NOVEL	node 2	67	1	Yes	3n+1	56	1	Yes	3n+2	61	1	Yes	3n+1
	FBgn0036159	3L	CG7557	355	CG7557-PA	1	126	NOVEL	node 2	63	0	Yes	3n	54	0	No	3n	50	0	Yes	3n+2
	FBgn0036242	3L	CG6793	564	CG6793-PA	1	214	NOVEL	node 2	61	0	No	3n+1	54	0	Yes	3n	54	0	Yes	3n
	FBgn0036402	3L	CG6650	501	CG6650-PA	1	47	NOVEL	node 2	54	2	Yes	3n	58	2	Yes	3n+1	54	2	Yes	3n
	FBgn0036414	3L	CG5842	833	nan-PA	3	302	NOVEL	node 2	58	0	Yes	3n+1	55	0	No	3n+1	56	0	Yes	3n+2
	FBgn0036414	3L	CG5842	833	nan-PA	7	636	NOVEL	node 2	68	0	No	3n+2	66	0	Yes	3n	65	0	Yes	3n+2
	FBgn0036790	3L	CG7285	483	star1-PA	1	298	NOVEL	node 2	64	0	Yes	3n+1	62	0	Yes	3n+2	62	0	Yes	3n+2
	FBgn0036790	3L	CG7285	483	star1-PA	2	314	NOVEL	node 2	56	0	No	3n+2	65	0	Yes	3n+2	65	0	Yes	3n+2
	FBgn0036834	3L	CG6836	328	CG6836-PA	2	179	NOVEL	node 2	62	0	Yes	3n+2	60	0	Yes	3n	60	0	Yes	3n
	FBgn0036834	3L	CG6836	328	CG6836-PA	3	222	NOVEL	node 2	65	2	Yes	3n+2	61	2	Yes	3n+1	61	2	Yes	3n+1
	FBgn0036888	3L	CG9330	708	CG9330-PA	1	29	NOVEL	node 2	65	1	No	3n+2	70	1	Yes	3n+1	70	1	Yes	3n+1
	FBgn0037239	3R	CG11739	321	CG11739-PD	1	54	NOVEL	node 2	56	1	Yes	3n+2	56	1	Yes	3n+2	53	1	No	3n+2
	FBgn0037243	3R	CG9853	339	CG9853-PA	1	50	NOVEL	node 2	61	2	Yes	3n+1	61	2	Yes	3n+1	61	2	Yes	3n+1
	FBgn0037537	3R	CG2767	329	CG2767-PA	3	127	NOVEL	node 2	60	0	No	3n	60	0	No	3n	60	0	No	3n
	FBgn0038221	3R	CG3259	588	CG3259-PA	3	272	NOVEL	node 2	65	0	Yes	3n+2	55	0	No	3n+1	61	0	Yes	3n+1
	FBgn0038316	3R	CG6276	470	CG6276-PA	1	29	NOVEL	node 2	61	0	Yes	3n+1	57	0	No	3n	57	0	Yes	3n
	FBgn0038695	3R	CG14280	555	CG14280-PA	1	132	NOVEL	node 2	208	0	Yes	3n+1	361	0	Yes	3n+1	319	0	Yes	3n+1
	FBgn0039272	3R	CG11836	223	CG11836-PB	1	131	NOVEL	node 2	56	0	No	3n+2	-	-		-	56	0	Yes	3n+2
	FBgn0039339	3R	CG5116	526	CG5116-PA	2	229	NOVEL	node 2	58	0	Yes	3n+1	58	0	Yes	3n+1	65	0	Yes	3n+2
	FBgn0040230	3L	CG6224	623	dbo-PA	1	16	NOVEL	node 2	267	1	Yes	3n	275	1	Yes	3n+2	219	1	Yes	3n
	FBgn0040322	3L	CG4144	461	GNBP2-PB	2	185	NOVEL	node 2	62	2	Yes	3n+2	58	2	Yes	3n+1	61	2	Yes	3n+1
	FBgn0040375	X	CG13760	222	CG13760-PB	1	70	NOVEL	node 2	62	0	Yes	3n+2	64	0	Yes	3n+1	81	0	Yes	3n
	FBgn0041250	2L	CG13948	447	Gr21a-PA	2	270	NOVEL	node 2	56	0	Yes	3n+2	57	0	Yes	3n	57	0	Yes	3n
	FBgn0041250	2L	CG13948	447	Gr21a-PA	3	338	NOVEL	node 2	53	0	Yes	3n+2	54	0	Yes	3n	53	0	Yes	3n+2
	FBgn0050016	2R	CG30016	113	CG30016-PA	1	11	NOVEL	node 2	55	0	Yes	3n+1	76	0	Yes	3n+1	63	0	No	3n
	FBgn0000261	3L	CG6871	506	Cat-PA	2	326	NOVEL	node 3	97	0	Yes	3n+1	108	0	Yes	3n	128	0	Yes	3n+2	63	0	Yes	3n
	FBgn0002527	2L	CG7123	1788	LanB1-PB	1	903	NOVEL	node 3	76	0	Yes	3n+1	80	0	Yes	3n+2	100	0	No	3n+1	66	0	Yes	3n
	FBgn0002641	X	CG1692	781	mal-PA	3	335	NOVEL	node 3	61	2	Yes	3n+1	61	2	Yes	3n+1	63	2	Yes	3n	31	2	No	3n+1
	FBgn0003008	2R	CG3029	191	or-PA	3	121	NOVEL	node 3	57	1	No	3n	54	1	No	3n	59	1	No	3n+2	62	1	Yes	3n+2
	FBgn0015905	2L	CG4426	854	ast-PA	1	178	NOVEL	node 3	56	0	No	3n+2	56	0	No	3n+2	56	0	No	3n+2	55	0	Yes	3n+1
	FBgn0022935	3L	CG10269	845	D19A-PA	1	315	NOVEL	node 3	61	1	Yes	3n+1	57	1	No	3n	61	1	No	3n+1	56	1	Yes	3n+2
	FBgn0023023	3R	CG1411	589	CRMP-PA	4	137	NOVEL	node 3	251	0	Yes	3n+2	290	0	Yes	3n+2	311	0	Yes	3n+2	151	0	Yes	3n+1
	FBgn0026326	2R	CG2072	730	TXBP181-like-PA	2	392	NOVEL	node 3	53	0	No	3n+2	52	0	Yes	3n+1	53	0	Yes	3n+2	60	0	Yes	3n
	FBgn0027620	3R	CG1966	1476	Acf1-PA	2	451	NOVEL	node 3	58	0	Yes	3n+1	58	0	Yes	3n+1	58	0	Yes	3n+1	328	0	Yes	3n+1
	FBgn0028918	2L	CG15287	1566	CG15287-PA	4	814	NOVEL	node 3	62	0	No	3n+2	59	0	Yes	3n+2	59	0	Yes	3n+2	61	0	No	3n+1
	FBgn0029731 (alternative FBgn numbers # FBgn0029732 # FBgn0052770 # FBgn0052771)	X	CG42594 (updated CG number)	345	CG15470-PA	1	124	NOVEL	node 3	123	0	Yes	3n	148	0	Yes	3n+1	124	0	Yes	3n+1	646	0	Yes	3n+1
	FBgn0030204	X	CG15302	392	Or9a-PA	2	201	NOVEL	node 3	75	0	Yes	3n	83	0	Yes	3n+2	3528	0	Yes	3n	1383	0	Yes	3n
	FBgn0030218	X	CG1628	459	CG1628-PB	1	103	NOVEL	node 3	538	0	Yes	3n+1	514	0	Yes	3n+1	478	0	Yes	3n+1	1810	0	Yes	3n+1
	FBgn0030596	X	CG12398	633	CG12398-PA	1	206	NOVEL	node 3	53	2	Yes	3n+2	54	2	Yes	3n	53	2	Yes	3n+2	68	2	Yes	3n+2
	FBgn0030768	X	CG9723	454	CG9723-PA	1	244	NOVEL	node 3	67	0	Yes	3n+1	67	0	No	3n+1	74	0	Yes	3n+2	65	0	No	3n+2
	FBgn0030798	X	CG13003	941	CG13003-PA	1	670	NOVEL	node 3	315	0	Yes	3n	6832	0	Yes	3n+1	401	0	Yes	3n+2	79	0	No	3n+1
	FBgn0030914	X	CG6106	486	CG6106-PA	3	374	NOVEL	node 3	770	1	Yes	3n+2	830	1	Yes	3n+2	-	-		-	-	-		-
	FBgn0031115	X	CG11710	513	CG11710-PB	2	229	NOVEL	node 3	119	0	Yes	3n+2	229	0	Yes	3n+1	158	0	Yes	3n+2	55	0	No	3n+1
	FBgn0031403	2L	CG15387	100	CG15387-PA	1	33	NOVEL	node 3	57	0	Yes	3n	60	0	Yes	3n	60	0	Yes	3n	57	0	Yes	3n
	FBgn0031546	2L	CG8851	644	CG8851-PA	1	310	NOVEL	node 3	59	0	Yes	3n+2	73	0	No	3n+1	71	0	No	3n+2	57	0	Yes	3n
	FBgn0031716	2L	CG14015	483	CG14015-PA	1	118	NOVEL	node 3	73	0	Yes	3n+1	109	0	Yes	3n+1	104	0	Yes	3n+2	-	-		-
	FBgn0031885	2L	CG13778	763	Mnn1-PA	2	243	NOVEL	node 3	67	1	No	3n+1	63	1	No	3n	89	1	Yes	3n+2	61	1	Yes	3n+1
	FBgn0032061	2L	CG9314	506	CG9314-PA	1	280	NOVEL	node 3	63	0	Yes	3n	150	0	Yes	3n	161	0	Yes	3n+2	52	0	Yes	3n+1
	FBgn0032827	2L	CG10481	646	CG10481-PB	2	138	NOVEL	node 3	99	2	Yes	3n	91	2	Yes	3n+1	119	2	Yes	3n+2	65	2	Yes	3n+2
	FBgn0033635	2R	CG7777	268	CG7777-PB	1	12	NOVEL	node 3	101	0	No	3n+2	130	0	Yes	3n+1	88	0	Yes	3n+1	64	0	Yes	3n+1
	FBgn0034521	2R	CG13431	458	Mgat1-PA	5	391	NOVEL	node 3	58	2	Yes	3n+1	58	2	Yes	3n+1	58	2	Yes	3n+1	54	2	Yes	3n
	FBgn0034882	2R	CG5398	238	CG5398-PA	1	42	NOVEL	node 3	55	2	Yes	3n+1	55	2	Yes	3n+1	53	2	Yes	3n+2	-	-		-
	FBgn0035203	3L	CG9149	392	CG9149-PA	4	236	NOVEL	node 3	60	0	Yes	3n	59	0	No	3n+2	60	0	Yes	3n	64	0	No	3n+1
	FBgn0035348	3L	CG16758	353	CG16758-PB	3	325	NOVEL	node 3	67	0	Yes	3n+1	68	0	Yes	3n+2	67	0	Yes	3n+1	424	0	Yes	3n+1
	FBgn0035477	3L	CG14982	773	CG14982-PB	2	609	NOVEL	node 3	57	1	Yes	3n	68	1	Yes	3n+2	-	-		-	60	1	Yes	3n
	FBgn0035540	3L	CG7452	301	Syx17-PA	1	23	NOVEL	node 3	55	0	No	3n+1	54	0	Yes	3n	55	0	No	3n+1	56	0	Yes	3n+2
	FBgn0036055	3L	CG14165	660	CG14165-PA	1	95	NOVEL	node 3	61	0	Yes	3n+1	61	0	Yes	3n+1	61	0	No	3n+1	-	-		-
	FBgn0036080	3L	CG14157	391	Or67d-PA	1	111	NOVEL	node 3	121	2	Yes	3n+1	127	2	Yes	3n+1	74	2	Yes	3n+2	59	2	Yes	3n+2
	FBgn0036224	3L	CG7257	398	CG7257-PA	1	206	NOVEL	node 3	72	0	Yes	3n	55	0	Yes	3n+1	62	0	Yes	3n+2	57	0	Yes	3n
	FBgn0036338	3L	CG11253	451	CG11253-PA	1	223	NOVEL	node 3	59	2	Yes	3n+2	58	2	Yes	3n+1	58	2	Yes	3n+1	60	2	Yes	3n
	FBgn0036492	3L	CG12327	535	Best3-PA	3	242	NOVEL	node 3	51	0	Yes	3n	69	0	Yes	3n	57	0	Yes	3n	992	0	Yes	3n+2
	FBgn0036579	3L	CG5027	430	CG5027-PA	2	93	NOVEL	node 3	57	0	No	3n	55	0	No	3n+1	55	0	Yes	3n+1	62	0	Yes	3n+2
	FBgn0036884	3L	CG14098	397	CG14098-PA	1	93	NOVEL	node 3	168	2	Yes	3n	182	2	Yes	3n+2	154	2	Yes	3n+1	101	2	Yes	3n+2
	FBgn0037275	3R	CG14655	525	CG14655-PA	1	152	NOVEL	node 3	499	0	Yes	3n+1	517	0	Yes	3n+1	872	0	Yes	3n+2	67	0	Yes	3n+1
	FBgn0037630	3R	CG11775	605	CG11775-PA	2	464	NOVEL	node 3	53	2	No	3n+2	61	2	Yes	3n+1	53	2	No	3n+2	65	2	Yes	3n+2
	FBgn0037994	3R	CG4810	551	CG4810-PA	1	331	NOVEL	node 3	77	0	Yes	3n+2	54	0	Yes	3n	64	0	Yes	3n+1	150	0	Yes	3n
	FBgn0038233	3R	CG8464	422	CG8464-PA	1	196	NOVEL	node 3	68	0	Yes	3n+2	65	0	No	3n+2	65	0	Yes	3n+2	60	0	No	3n
	FBgn0038488	3R	CG11896	702	CG11896-PA	3	403	NOVEL	node 3	57	2	Yes	3n	57	2	Yes	3n	57	2	Yes	3n	58	2	Yes	3n+1
	FBgn0039058	3R	CG4624	350	CG4624-PA	1	228	NOVEL	node 3	67	2	Yes	3n+1	58	2	No	3n+1	66	2	Yes	3n	51	2	Yes	3n
	FBgn0039580	3R	CG1345	683	Gfat2-PA	1	559	NOVEL	node 3	202	0	Yes	3n+1	235	0	Yes	3n+1	230	0	Yes	3n+2	319	0	Yes	3n+1
	FBgn0041250	2L	CG13948	447	Gr21a-PA	1	250	NOVEL	node 3	75	2	Yes	3n	79	2	Yes	3n+1	61	2	Yes	3n+1	60	2	Yes	3n
	FBgn0043783	3L	CG32444	370	CG32444-PA	1	109	NOVEL	node 3	834	0	Yes	3n	367	0	Yes	3n+1	521	0	Yes	3n+2	53	0	Yes	3n+2
	FBgn0046685	3R	CG31127	791	Wsck-PA	1	244	NOVEL	node 3	62	0	Yes	3n+2	62	0	Yes	3n+2	62	0	Yes	3n+2	53	0	Yes	3n+2
	FBgn0052226	3L	CG32226	1350	CG32226-PA	4	1144	NOVEL	node 3	58	0	No	3n+1	58	0	Yes	3n+1	58	0	Yes	3n+1	57	0	Yes	3n
	FBgn0004003	2R	CG7225	257	wbl-PA	1	92	NOVEL	Node 4	204	0	Yes	3n	133	0	Yes	3n+1	160	0	Yes	3n+1	64	0	Yes	3n+1
	FBgn0004363	2L	CG6647	282	porin-PA	1	106	NOVEL	Node 4	75	2	Yes	3n	138	2	Yes	3n	129	2	Yes	3n	58	2	Yes	3n+1	65	2	Yes	3n+2
	FBgn0022343	2R	CG3760	271	CG3760-PA	2	98	NOVEL	Node 4	113	2	Yes	3n+2	113	2	Yes	3n+2	112	2	Yes	3n+1	74	2	Yes	3n+2	171	2	Yes	3n
	FBgn0023171	2R	CG8729	333	rnh1-PA	2	133	NOVEL	Node 4	52	0	Yes	3n+1	52	0	No	3n+1	52	0	Yes	3n+1	57	0	Yes	3n	72	0	Yes	3n
	FBgn0024698	2R	CG10110	1455	cpsf-PA	1	278	NOVEL	Node 4	69	0	Yes	3n	60	0	Yes	3n	75	0	Yes	3n	57	0	Yes	3n	66	0	Yes	3n
	FBgn0026787	2L	CG12178	647	Nhe1-PA	3	379	NOVEL	Node 4	54	0	Yes	3n	58	0	Yes	3n+1	58	0	No	3n+1	56	0	No	3n+2	67	0	Yes	3n+1
	FBgn0026787	2L	CG12178	647	Nhe1-PA	4	489	NOVEL	Node 4	57	2	Yes	3n	56	2	Yes	3n+2	56	2	Yes	3n+2	56	2	Yes	3n+2	56	2	Yes	3n+2
	FBgn0028848	2L	CG7311	672	CG7311-PA	1	173	NOVEL	Node 4	53	0	Yes	3n+2	54	0	No	3n	49	0	Yes	3n+1	-	-		-	58	0	Yes	3n+1
	FBgn0030246	X	CG1582	1288	CG1582-PA	2	283	NOVEL	Node 4	60	1	Yes	3n	57	1	No	3n	81	1	Yes	3n	173	1	Yes	3n+2	74	1	No	3n+2
	FBgn0030992	X	CG33253	367	CG33253-PA	3	288	NOVEL	Node 4	90	0	Yes	3n	73	0	Yes	3n+1	69	0	Yes	3n	80	0	No	3n+2	57	0	Yes	3n
	FBgn0031376	2L	CG10908	245	CG10908-PA	2	166	NOVEL	Node 4	62	2	Yes	3n+2	58	2	Yes	3n+1	58	2	Yes	3n+1	59	2	Yes	3n+2	68	2	Yes	3n+2
	FBgn0031566	2L	CG2818	707	CG2818-PA	1	133	NOVEL	Node 4	155	0	Yes	3n+2	151	0	Yes	3n+1	151	0	Yes	3n+1	73	0	No	3n+1	60	0	Yes	3n
	FBgn0031759	2L	CG9088	1838	lid-PA	3	1251	NOVEL	Node 4	64	0	No	3n+1	64	0	No	3n+1	64	0	Yes	3n+1	57	0	No	3n	57	0	No	3n
	FBgn0031985	2L	CG31756	1675	CG8683-PA	10	1276	NOVEL	Node 4	54	0	Yes	3n	47	0	Yes	3n+2	54	0	Yes	3n	62	0	Yes	3n+2	61	0	Yes	3n+1
	FBgn0033717	2R	CG8839	529	CG8839-PD	3	326	NOVEL	Node 4	61	0	Yes	3n+1	61	0	Yes	3n+1	61	0	Yes	3n+1	58	0	Yes	3n+1	54	0	No	3n
	FBgn0033767	2R	CG13148	370	CG13148-PB	2	85	NOVEL	Node 4	58	2	Yes	3n+1	58	2	Yes	3n+1	56	2	Yes	3n+2	60	2	Yes	3n	65	2	Yes	3n+2
	FBgn0034259	2R	CG6459	263	CG6459-PA	2	183	NOVEL	Node 4	58	1	No	3n+1	59	1	Yes	3n+2	59	1	Yes	3n+2	59	1	No	3n+2	58	1	Yes	3n+1
MND target in hansen 2009 UPF2	FBgn0034436	2R	CG11961	891	CG11961-PA	9	805	NOVEL	Node 4	56	0	Yes	3n+2	57	0	Yes	3n	57	0	No	3n	59	0	Yes	3n+2	63	0	Yes	3n
	FBgn0034598	2R	CG4266	1215	CG4266-PA	6	645	NOVEL	Node 4	60	1	Yes	3n	54	1	Yes	3n	54	1	Yes	3n	64	1	Yes	3n+1	67	1	Yes	3n+1
	FBgn0035440	3L	CG14969	315	CG14969-PA	3	233	NOVEL	Node 4	52	1	No	3n+1	53	1	Yes	3n+2	53	1	Yes	3n+2	53	1	Yes	3n+2	58	1	No	3n+1
	FBgn0035892	3L	CG7127	693	exo70-PA	1	16	NOVEL	Node 4	53	0	No	3n+2	53	0	No	3n+2	53	0	No	3n+2	63	0	Yes	3n	51	0	Yes	3n
MND target in hansen 2009 UPF1 KnockDown	FBgn0036397	3L	CG8783	610	CG8783-PA	1	44	NOVEL	Node 4	59	2	No	3n+2	55	2	Yes	3n+1	65	2	Yes	3n+2	59	2	Yes	3n+2	59	2	No	3n+2
	FBgn0036487	3L	CG6876	501	CG6876-PA	1	33	NOVEL	Node 4	56	0	Yes	3n+2	57	0	No	3n	56	0	Yes	3n+2	57	0	Yes	3n	56	0	Yes	3n+2
	FBgn0036757	3L	CG14585	611	CG14585-PA	3	207	NOVEL	Node 4	50	1	Yes	3n+2	51	1	Yes	3n	51	1	Yes	3n	54	1	Yes	3n	54	1	No	3n
	FBgn0037265	3R	CG12001	553	CG12001-PA	1	374	NOVEL	Node 4	247	1	Yes	3n+1	10878	1	Yes	3n	498	1	Yes	3n	66	1	Yes	3n	54	1	Yes	3n
	FBgn0037340	3R	CG14671	155	CG14671-PA	1	106	NOVEL	Node 4	65	2	Yes	3n+2	59	2	Yes	3n+2	59	2	Yes	3n+2	63	2	Yes	3n	82	2	Yes	3n+1
	FBgn0040236	X	CG12132	1742	c11.1-PA	6	1364	NOVEL	Node 4	64	0	Yes	3n+1	60	0	No	3n	59	0	Yes	3n+2	59	0	No	3n+2	155	0	No	3n+2
	FBgn0050390	2R	CG30390	289	CG30390-PA	3	142	NOVEL	Node 4	69	0	Yes	3n	62	0	No	3n+2	62	0	Yes	3n+2	56	0	No	3n+2	70	0	Yes	3n+1
	FBgn0052557	X	CG32557	645	CG32557-PA	2	100	NOVEL	Node 4	488	0	Yes	3n+2	412	0	Yes	3n+1	569	0	Yes	3n+2	330	0	Yes	3n	53	0	No	3n+2
	FBgn0003515	3L	CG4314	666	st-PA	5	443	NOVEL	Node 6																									61	0	No	3n+1	59	0	Yes	3n+2
	FBgn0032407	2L	CG5325	292	CG5325-PA	3	128	NOVEL	Node 6																									64	0	No	3n+1	55	0	Yes	3n+1
	FBgn0038221	3R	CG3259	588	CG3259-PA	2	69	NOVEL	Node 6																									58	2	Yes	3n+1	53	2	Yes	3n+2
	FBgn0038783	3R	CG4367	219	CG4367-PA	2	170	NOVEL	Node 6																									118	1	Yes	3n+1	55	1	No	3n+1
	FBgn0001226	3L	CG4466	213	Hsp27-PA	1	91	NOVEL	Ana													72	0	Yes	3n
	FBgn0004237	3R	CG12749	385	Hrb87F-PA	2	136	NOVEL	Ana													57	0	Yes	3n
	FBgn0013531	2L	CG18780	252	MED20-PA	1	138	NOVEL	Ana													63	0	No	3n
	FBgn0017549	2R	CG8418	264	Ric-PA	3	147	NOVEL	Ana													60	0	No	3n
	FBgn0025697	2L	CG12789	563	CG12789-PA	2	106	NOVEL	Ana													63	0	Yes	3n
	FBgn0029866	X	CG3842	406	CG3842-PA	1	75	NOVEL	Ana													57	0	Yes	3n
	FBgn0029969	X	CG10932	410	CG10932-PA	1	299	NOVEL	Ana													60	0	Yes	3n
	FBgn0030403	X	CG1824	761	CG1824-PA	3	250	NOVEL	Ana													63	0	Yes	3n
	FBgn0032018	2L	CG7806	1487	CG7806-PA	4	1126	NOVEL	Ana													57	0	Yes	3n
	FBgn0032478	2L	CG5458	344	CG5458-PA	2	211	NOVEL	Ana													57	0	Yes	3n
	FBgn0036028	3L	CG16717	300	CG16717-PA	1	27	NOVEL	Ana													69	0	Yes	3n
	FBgn0039210	3R	CG13625	647	CG13625-PA	1	56	NOVEL	Ana													132	0	Yes	3n
	FBgn0041203	X	CG1848	1257	LIMK1-PC	3	417	NOVEL	Ana													66	0	No	3n
	FBgn0042711	3R	CG33102	465	Hex-t1-PA	1	251	NOVEL	Ana													57	1	Yes	3n
	FBgn0045502	X	CG32664	408	Gr10a-PA	1	160	NOVEL	Ana													57	0	Yes	3n
	FBgn0050384	2R	CG30384	708	CG30384-PA	1	229	NOVEL	Ana													57	0	Yes	3n
	FBgn0050391	2R	CG30391	338	CG30391-PA	1	116	NOVEL	Ana													60	0	Yes	3n
	FBgn0053140	2R	CG33140	720	CG33140-PA	1	106	NOVEL	Ana													54	0	Yes	3n
	FBgn0053140	2R	CG33140	720	CG33140-PA	2	418	NOVEL	Ana													57	0	Yes	3n
	FBgn0010349	3L	CG7507	4639	Dhc64C-PA	7	1725	NOVEL	Ana													58	0	Yes	3n+1
	FBgn0027280	X	CG2206	664	l(1)G0193-PA	3	303	NOVEL	Ana													58	0	No	3n+1
	FBgn0028669	2R	CG30329	904	Vha100-3-PA	1	338	NOVEL	Ana													64	2	Yes	3n+1
	FBgn0029755	X	CG4202	428	Sas10-PA	1	162	NOVEL	Ana													58	0	Yes	3n+1
	FBgn0029914	X	CG4558	380	CG4558-PA	1	162	NOVEL	Ana													58	0	Yes	3n+1
	FBgn0031545	2L	CG3213	676	CG3213-PA	1	154	NOVEL	Ana													61	1	No	3n+1
	FBgn0032524	2L	CG9267	371	CG9267-PA	2	80	NOVEL	Ana													139	0	Yes	3n+1
	FBgn0032632	2L	CG6380	293	CG6380-PA	1	106	NOVEL	Ana													49	0	Yes	3n+1
	FBgn0033322	2R	CG8584	293	CG8584-PA	1	148	NOVEL	Ana													58	0	Yes	3n+1
	FBgn0034554	2R	CG15227	291	CG15227-PA	1	153	NOVEL	Ana													55	2	Yes	3n+1
	FBgn0036096	3L	CG8003	407	CG8003-PA	2	147	NOVEL	Ana													58	0	Yes	3n+1
	FBgn0036628	3L	CG13035	739	CG13035-PB	1	45	NOVEL	Ana													61	2	Yes	3n+1
	FBgn0036704	3L	CG6497	218	CG6497-PA	1	139	NOVEL	Ana													58	2	Yes	3n+1
	FBgn0038581	3R	CG14314	438	CG14314-PA	2	84	NOVEL	Ana													61	0	No	3n+1
	FBgn0039183	3R	CG6413	982	Dis3-PA	4	719	NOVEL	Ana													61	0	Yes	3n+1
	FBgn0039310	3R	CG11878	420	CG11878-PA	1	115	NOVEL	Ana													4306	2	Yes	3n+1
	FBgn0039694	3R	CG7615	314	fig-PA	1	194	NOVEL	Ana													55	0	Yes	3n+1
	FBgn0043792	2R	CG30427	506	CG30427-PC	4	334	NOVEL	Ana													922	0	Yes	3n+1
	FBgn0003277	X	CG1554	1887	RpII215-PA	3	968	NOVEL	Ana													68	0	Yes	3n+2
	FBgn0011741	X	CG11678	398	Actr13E-PA	1	193	NOVEL	Ana													50	0	Yes	3n+2
	FBgn0021847	2R	CG8325	861	l(2)k14710-PA	1	11	NOVEL	Ana													59	0	Yes	3n+2
	FBgn0025825	3R	CG2128	438	Hdac3-PA	3	239	NOVEL	Ana													62	0	Yes	3n+2
	FBgn0029928	X	CG3032	431	CG3032-PA	2	243	NOVEL	Ana													59	2	Yes	3n+2
	FBgn0030096	X	CG9060	457	Zpr1-PA	2	314	NOVEL	Ana													56	0	Yes	3n+2
	FBgn0030618	X	CG15028	968	CG15028-PB	1	303	NOVEL	Ana													161	0	Yes	3n+2
	FBgn0030675	X	CG8191	345	CG8191-PA	1	190	NOVEL	Ana													65	0	Yes	3n+2
	FBgn0030759	X	CG13014	232	CG13014-PA	1	100	NOVEL	Ana													56	0	No	3n+2
	FBgn0032485	2L	CG9426	627	CG9426-PA	2	170	NOVEL	Ana													71	0	Yes	3n+2
	FBgn0035691	3L	CG7386	662	CG7386-PA	1	232	NOVEL	Ana													53	1	Yes	3n+2
	FBgn0037555	3R	CG9638	555	Ada2b-PB	2	228	NOVEL	Ana													68	0	No	3n+2
	FBgn0038213	3R	CG9624	289	CG9624-PA	1	108	NOVEL	Ana													56	0	Yes	3n+2
	FBgn0041240	2R	CG13441	416	Gr57a-PA	1	226	NOVEL	Ana													53	0	No	3n+2
	FBgn0026150	2L	CG6291	613	ApepP-PA	7	457	NOVEL	Pse																	1656	0	Yes	3n
	FBgn0031702	2L	CG14021	453	CG14021-PB	1	85	NOVEL	Pse																	150	0	Yes	3n
	FBgn0046301	3L	CG7148	454	CG7148-PA	1	61	NOVEL	Pse																	66	2	Yes	3n
	FBgn0031280	2L	CG3561	536	CG3561-PA	1	221	NOVEL	Pse																	67	2	Yes	3n+1
	FBgn0035318	3L	CG9018	375	CG9018-PA	1	21	NOVEL	Pse																	67	2	Yes	3n+1
	FBgn0036564	3L	CG5241	365	CG5241-PA	2	141	NOVEL	Pse																	121	1	Yes	3n+1
	FBgn0039463	3R	CG18472	469	CG18472-PA	1	22	NOVEL	Pse																	58	2	Yes	3n+1
	FBgn0039537	3R	CG5590	412	CG5590-PA	1	100	NOVEL	Pse																	70	0	Yes	3n+1
	FBgn0040230	3L	CG6224	623	dbo-PA	1	158	NOVEL	Pse																	67	0	No	3n+1
	FBgn0015351	3R	CG14906	359	CG14906-PA	1	335	NOVEL	Pse																	65	0	Yes	3n+2
	FBgn0033935	2R	CG10105	569	CG10105-PA	1	99	NOVEL	Pse																	140	0	Yes	3n+2
	FBgn0037792	3R	CG6241	872	CG6241-PA	1	90	NOVEL	Pse																	68	2	Yes	3n+2
	FBgn0042085	2R	CG3274	1688	Bap170-PA	3	1048	NOVEL	Pse																	206	0	Yes	3n+2
	FBgn0005355	3R	CG6054	468	Su(fu)-PA	1	37	NOVEL	Wil																					63	0	Yes	3n
	FBgn0010414	2R	CG4545	622	SerT-PA	2	103	NOVEL	Wil																					165	2	Yes	3n
	FBgn0016126	4	CG1495	405	CaMKI-PG	6	230	NOVEL	Wil																					1020	1	Yes	3n
	FBgn0026432	3L	CG5688	1351	Grip163-PA	5	1089	NOVEL	Wil																					72	1	No	3n
	FBgn0028425	2L	CG12317	500	JhI-21-PB	5	328	NOVEL	Wil																					96	1	Yes	3n
	FBgn0028518	2L	CG18480	550	CG18480-PA	3	315	NOVEL	Wil																					57	0	Yes	3n
	FBgn0030395	X	CG15730	699	CG15730-PA	2	311	NOVEL	Wil																					66	0	Yes	3n
	FBgn0031675	2L	CG9121	600	CG9121-PA	3	276	NOVEL	Wil																					60	0	Yes	3n
	FBgn0031724	2L	CG18266	486	CG18266-PA	1	360	NOVEL	Wil																					75	1	Yes	3n
	FBgn0031781	2L	CG5972	168	Arc-p20-PA	1	28	NOVEL	Wil																					138	0	Yes	3n
	FBgn0032101	2L	CG9586	208	CG9586-PB	1	36	NOVEL	Wil																					75	0	Yes	3n
	FBgn0032775	2L	CG17544	693	CG17544-PA	2	313	NOVEL	Wil																					363	0	Yes	3n
	FBgn0034422	2R	CG7137	358	CG7137-PA	1	60	NOVEL	Wil																					60	2	Yes	3n
	FBgn0036031	3L	CG6761	889	CG6761-PA	2	524	NOVEL	Wil																					57	1	Yes	3n
	FBgn0036184	3L	CG7351	395	CG7351-PA	1	54	NOVEL	Wil																					69	0	Yes	3n
	FBgn0036359	3L	CG14105	185	CG14105-PA	1	53	NOVEL	Wil																					1143	2	Yes	3n
	FBgn0036519	3L	CG7650	276	CG7650-PA	1	42	NOVEL	Wil																					57	1	Yes	3n
	FBgn0036663	3L	CG9674	2114	CG9674-PA	11	1817	NOVEL	Wil																					63	0	Yes	3n
	FBgn0037364	3R	CG2108	268	Rab23-PA	2	181	NOVEL	Wil																					87	0	Yes	3n
	FBgn0038219	3R	CG14839	282	CG14839-PA	1	144	NOVEL	Wil																					60	0	Yes	3n
	FBgn0038397	3R	CG10185	1732	CG10185-PA	8	862	NOVEL	Wil																					63	1	Yes	3n
	FBgn0038723	3R	CG6195	363	CG6195-PA	3	131	NOVEL	Wil																					63	0	Yes	3n
	FBgn0038932	3R	CG5740	733	CG5740-PA	5	304	NOVEL	Wil																					63	1	Yes	3n
	FBgn0039504	3R	CG14260	249	CG14260-PA	1	90	NOVEL	Wil																					57	0	Yes	3n
	FBgn0039537	3R	CG5590	412	CG5590-PA	1	41	NOVEL	Wil																					66	0	Yes	3n
	FBgn0039702	3R	CG18112	447	Vps16B-PA	1	46	NOVEL	Wil																					57	0	No	3n
	FBgn0040602	3R	CG14545	144	CG14545-PA	1	28	NOVEL	Wil																					66	0	Yes	3n
	FBgn0043002	2L	CG13399	128	Chrac-14-PA	1	13	NOVEL	Wil																					60	0	Yes	3n
	FBgn0051357	3R	CG31357	394	CG31357-PA	1	36	NOVEL	Wil																					237	0	Yes	3n
	FBgn0002901	3L	CG7347	846	mus304-PA	1	27	NOVEL	Wil																					112	1	Yes	3n+1
	FBgn0003308	3R	CG7642	1335	ry-PA	2	679	NOVEL	Wil																					64	0	No	3n+1
	FBgn0014417	2L	CG13397	778	CG13397-PA	2	498	NOVEL	Wil																					55	2	Yes	3n+1
	FBgn0016123	3R	CG1462	596	Aph-4-PA	3	504	NOVEL	Wil																					67	1	Yes	3n+1
	FBgn0029853	X	CG3781	221	CG3781-PA	1	59	NOVEL	Wil																					52	1	No	3n+1
	FBgn0029961	X	CG12663	614	CG12663-PA	1	402	NOVEL	Wil																					82	0	Yes	3n+1
	FBgn0031490	2L	CG17264	704	CG17264-PA	3	187	NOVEL	Wil																					67	0	No	3n+1
	FBgn0031675	2L	CG9121	600	CG9121-PA	2	172	NOVEL	Wil																					73	1	Yes	3n+1
	FBgn0031769	2L	CG9135	487	CG9135-PB	1	41	NOVEL	Wil																					451	0	Yes	3n+1
	FBgn0031985	2L	CG31756	1675	CG8683-PA	3	322	NOVEL	Wil																					61	0	Yes	3n+1
	FBgn0032487	2L	CG15481	246	Ski6-PA	1	33	NOVEL	Wil																					55	2	Yes	3n+1
	FBgn0032684	2L	CG10178	530	CG10178-PA	2	161	NOVEL	Wil																					67	1	No	3n+1
	FBgn0032781	2L	CG9987	506	CG9987-PA	1	40	NOVEL	Wil																					61	2	Yes	3n+1
	FBgn0033549	2R	CG12936	309	CG12936-PA	1	186	NOVEL	Wil																					73	1	No	3n+1
	FBgn0033890	2R	CG13350	895	CG13350-PA	1	704	NOVEL	Wil																					61	2	Yes	3n+1
	FBgn0034093	2R	CG15706	539	CG15706-PA	3	388	NOVEL	Wil																					1195	1	Yes	3n+1
	FBgn0034527	2R	CG9945	511	CG9945-PB	3	233	NOVEL	Wil																					121	1	Yes	3n+1
	FBgn0034527	2R	CG9945	511	CG9945-PB	4	285	NOVEL	Wil																					73	1	Yes	3n+1
	FBgn0034817	2R	CG9882	705	Art7-PA	2	44	NOVEL	Wil																					67	0	Yes	3n+1
	FBgn0036104	3L	CG6418	791	CG6418-PB	1	40	NOVEL	Wil																					64	1	Yes	3n+1
	FBgn0036195	3L	CG6053	571	CG6053-PA	1	88	NOVEL	Wil																					67	0	No	3n+1
	FBgn0036831	3L	CG6839	430	CG6839-PA	2	144	NOVEL	Wil																					82	0	Yes	3n+1
	FBgn0036846	3L	CG6818	470	MESR6-PA	2	283	NOVEL	Wil																					79	0	Yes	3n+1
	FBgn0036919	3L	CG7809	460	Grasp65-PA	2	50	NOVEL	Wil																					70	0	Yes	3n+1
	FBgn0037342	3R	CG2931	302	CG2931-PA	1	52	NOVEL	Wil																					58	0	Yes	3n+1
	FBgn0037569	3R	CG9615	320	tex-PA	2	85	NOVEL	Wil																					67	1	Yes	3n+1
	FBgn0037605	3R	CG9770	826	CG9770-PA	3	681	NOVEL	Wil																					61	2	Yes	3n+1
	FBgn0037606	3R	CG8032	583	CG8032-PA	3	388	NOVEL	Wil																					61	2	Yes	3n+1
	FBgn0037956	3R	CG6959	425	CG6959-PA	1	139	NOVEL	Wil																					73	0	Yes	3n+1
	FBgn0039005	3R	CG6969	830	CG6969-PA	2	631	NOVEL	Wil																					55	0	Yes	3n+1
	FBgn0039625	3R	CG14517	323	beta4GalNAcTB-PA	1	188	NOVEL	Wil																					64	1	Yes	3n+1
	FBgn0040282	3R	CG11956	932	SP1029-PB	3	347	NOVEL	Wil																					61	2	Yes	3n+1
	FBgn0040666	2R	CG12848	120	CG12848-PA	1	32	NOVEL	Wil																					58	0	Yes	3n+1
	FBgn0041174	2R	CG13221	178	Vhl-PA	1	37	NOVEL	Wil																					64	1	Yes	3n+1
	FBgn0043362	2L	CG14001	3489	bchs-PA	5	428	NOVEL	Wil																					58	0	No	3n+1
	FBgn0045064	2L	CG13969	283	bwa-PA	2	86	NOVEL	Wil																					529	2	Yes	3n+1
	FBgn0046296	3L	CG11534	492	CG11534-PA	1	65	NOVEL	Wil																					73	0	No	3n+1
	FBgn0002466	3L	CG10522	1854	sti-PA	7	1381	NOVEL	Wil																					104	0	Yes	3n+2
	FBgn0003486	3L	CG10594	543	spo-PA	1	140	NOVEL	Wil																					602	1	Yes	3n+2
	FBgn0004855	3R	CG3284	129	RpII15-PA	1	18	NOVEL	Wil																					59	2	Yes	3n+2
	FBgn0013812	3R	CG3723	4496	Dhc93AB-PA	9	1987	NOVEL	Wil																					59	2	Yes	3n+2
	FBgn0016672	3R	CG3028	375	Ipp-PA	1	40	NOVEL	Wil																					56	0	Yes	3n+2
	FBgn0017482	2R	CG3425	464	T3dh-PA	3	135	NOVEL	Wil																					65	1	Yes	3n+2
	FBgn0024191	2L	CG7238	839	sip1-PA	2	683	NOVEL	Wil																					71	0	Yes	3n+2
	FBgn0026148	2L	CG12253	378	CG12253-PA	2	173	NOVEL	Wil																					65	0	Yes	3n+2
	FBgn0027599	2R	CG2790	540	CG2790-PA	1	61	NOVEL	Wil																					68	0	Yes	3n+2
	FBgn0029121	3L	CG4852	302	Sras-PA	2	49	NOVEL	Wil																					83	1	Yes	3n+2
	FBgn0030582	X	CG14411	843	CG14411-PB	1	712	NOVEL	Wil																					98	0	No	3n+2
	FBgn0031515	2L	CG9664	609	CG9664-PB	4	198	NOVEL	Wil																					62	0	No	3n+2
	FBgn0031818	2L	CG9536	450	CG9536-PA	1	80	NOVEL	Wil																					68	0	Yes	3n+2
	FBgn0032702	2L	CG10376	428	CG10376-PA	1	42	NOVEL	Wil																					71	2	Yes	3n+2
	FBgn0033230	2R	CG12820	206	CG12820-PA	3	163	NOVEL	Wil																					614	0	Yes	3n+2
	FBgn0034573	2R	CG3295	432	CG3295-PA	1	33	NOVEL	Wil																					71	1	Yes	3n+2
	FBgn0034716	2R	CG3380	789	Oatp58Dc-PA	6	691	NOVEL	Wil																					62	0	Yes	3n+2
	FBgn0035233	3L	CG7864	299	CG7864-PA	1	26	NOVEL	Wil																					62	1	Yes	3n+2
	FBgn0035252	3L	CG7970	191	CG7970-PA	2	156	NOVEL	Wil																					62	0	Yes	3n+2
	FBgn0036224	3L	CG7257	398	CG7257-PA	1	43	NOVEL	Wil																					50	0	No	3n+2
	FBgn0036460	3L	CG5114	425	CG5114-PA	1	21	NOVEL	Wil																					68	0	Yes	3n+2
	FBgn0036509	3L	CG7739	596	CG7739-PA	1	295	NOVEL	Wil																					65	0	Yes	3n+2
	FBgn0036566	3L	CG5284	859	CG5284-PA	8	670	NOVEL	Wil																					62	0	No	3n+2
	FBgn0036671	3L	CG9951	555	CG9951-PA	1	44	NOVEL	Wil																					74	2	Yes	3n+2
	FBgn0037332	3R	CG14670	1041	CG14670-PA	2	112	NOVEL	Wil																					65	1	Yes	3n+2
	FBgn0037537	3R	CG2767	329	CG2767-PA	3	255	NOVEL	Wil																					74	0	Yes	3n+2
	FBgn0037665	3R	CG16733	316	CG16733-PA	2	230	NOVEL	Wil																					53	2	Yes	3n+2
	FBgn0037684	3R	CG8129	469	CG8129-PB	4	317	NOVEL	Wil																					56	0	Yes	3n+2
	FBgn0038435	3R	CG14885	667	Gyc-89Da-PA	1	628	NOVEL	Wil																					71	2	Yes	3n+2
	FBgn0038467	3R	CG3590	481	CG3590-PA	1	27	NOVEL	Wil																					86	0	Yes	3n+2
	FBgn0041706	2R	CG3253	389	CG3253-PA	1	72	NOVEL	Wil																					62	2	Yes	3n+2
	FBgn0052473	3R	CG32473	1025	CG32473-PC	3	458	NOVEL	Wil																					62	1	Yes	3n+2
	FBgn0023023	3R	CG1411	589	CRMP-PA	8	439	NOVEL	Moj																									60	0	Yes	3n
	FBgn0032464	2L	CG5075	743	CG5075-PA	1	149	NOVEL	Moj																									78	1	Yes	3n
	FBgn0037630	3R	CG11775	605	CG11775-PA	2	350	NOVEL	Moj																									492	1	Yes	3n
	FBgn0034110	2R	CG3615	845	Atg9-PA	1	120	NOVEL	Vir																													76	0	Yes	3n+1
	FBgn0032690	2L	CG10333	822	CG10333-PA	1	72	NOVEL	Vir																													101	0	Yes	3n+2
	FBgn0039210	3R	CG13625	647	CG13625NoPA	1	476	NOVEL	Gri																																	639	0	Yes	3n
	FBgn0031265	2L	CG2794	700	CG2794-PA	1	501	NOVEL	Gri																																	91	0	Yes	3n+1
	FBgn0031872	2L	CG9211	886	iHog-PA	1	529	NOVEL	Gri																																	67	1	No	3n+1
	FBgn0032857	2L	CG10947	404	CG10947-PC	1	202	NOVEL	Gri																																	346	1	Yes	3n+1
	FBgn0025740	4	CG17245	2051	plexB-PA	2	879	NOVEL	Gri																																	983	0	Yes	3n+2
	FBgn0029146	3R	CG13610	567	Orct2-PA	1	169	NOVEL	Gri																																	5624	0	Yes	3n+2
	FBgn0029970	X	CG17256	735	Nek2-PA	1	136	NOVEL	Gri																																	245	0	Yes	3n+2

## Sheet: Table S3
Table S3 | 810 lost introns
FlyBase_Number	Chromosome	CG_number	gene_length_aa	intron_position_aa	intron_ordinal_number(unreliable)	Is_this_a_LOST_intron	Where_is_this_intron_LOST
FBgn0000032	3R	CG7899	455	333	4	Loss	Pse
FBgn0000032	3R	CG7899	455	419	5	Loss	Pse
FBgn0000032	3R	CG7899	455	103	2	Loss	Wil
FBgn0000052	2L	CG9127	1354	739	2	Loss	Vir
FBgn0000247	3R	CG31037	1961	1033	8	Loss	Wil
FBgn0000316	X	CG2945	601	413	4	Loss	Node2
FBgn0000316	X	CG2945	601	413	4	Loss	Wil
FBgn0000351	2L	CG11330	483	161	3	Loss	Node4
FBgn0000351	2L	CG11330	483	222	4	Loss	Pse
FBgn0000351	2L	CG11330	483	84	2	Loss	Wil
FBgn0000422	2L	CG10697	510	33	1	Loss	Node6
FBgn0000482	X	CG3093	1002	316	2	Loss	Ana
FBgn0000588	2L	CG14941	425	20	1	Loss	Wil
FBgn0000826	X	CG11420	291	58	1	Loss	Node3
FBgn0000986	2L	CG2637	884	443	3	Loss	Ana
FBgn0001086	2L	CG4274	526	104	1	Loss	Gri
FBgn0001145	X	CG1743	369	175	2	Loss	Wil
FBgn0001220	2R	CG8542	686	607	4	Loss	Ana
FBgn0001311	3R	CG2666	1674	539	3	Loss	Pse
FBgn0001324	3L	CG8491	2531	1093	2	Loss	Wil
FBgn0001491	X	CG1639	144	31	1	Loss	Node6
FBgn0001491	X	CG1639	144	31	1	Loss	Pse
FBgn0002283	3L	CG4195	222	86	2	Loss	Wil
FBgn0002466	3L	CG10522	1854	750	4	Loss	Pse
FBgn0002478	3R	CG3953	683	433	7	Loss	Ana
FBgn0002478	3R	CG3953	683	167	5	Loss	Wil
FBgn0002525	2L	CG6944	622	389	2	Loss	Pse
FBgn0002528	3L	CG3322	1639	109	2	Loss	Wil
FBgn0002570	2R	CG8696	577	443	1	Loss	Wil
FBgn0003031	2R	CG5119	634	213	2	Loss	Node2
FBgn0003031	2R	CG5119	634	213	2	Loss	Wil
FBgn0003248	3R	CG16740	381	350	5	Loss	Wil
FBgn0003308	3R	CG7642	1335	1263	4	Loss	Node2
FBgn0003308	3R	CG7642	1335	1263	4	Loss	Wil
FBgn0003317	2R	CG1891	570	445	5	Loss	Pse
FBgn0003401	2R	CG4735	455	19	1	Loss	Vir
FBgn0003471	X	CG5870	2291	154	1	Loss	Node3
FBgn0003480	3R	CG3325	341	72	2	Loss	Ana
FBgn0003480	3R	CG3325	341	187	3	Loss	Wil
FBgn0003515	3L	CG4314	666	172	3	Loss	Wil
FBgn0003545	2R	CG12298	628	519	2	Loss	Node2
FBgn0003732	2L	CG10223	1447	1340	4	Loss	Wil
FBgn0003892	2R	CG2411	1286	1190	6	Loss	Vir
FBgn0004045	X	CG2985	439	205	2	Loss	Node2
FBgn0004132	2R	CG30498	180	50	1	Loss	Wil
FBgn0004167	3L	CG12008	4207	222	4	Loss	Ana
FBgn0004167	3L	CG12008	4207	1320	7	Loss	Ana
FBgn0004167	3L	CG12008	4207	1903	9	Loss	Pse
FBgn0004176	2L	CG3157	475	84	2	Loss	Ana
FBgn0004510	3R	CG6338	464	321	4	Loss	Ana
FBgn0004512	2R	CG3879	1302	193	4	Loss	Vir
FBgn0004513	3L	CG10181	1302	345	4	Loss	Pse
FBgn0004513	3L	CG10181	1302	497	5	Loss	Pse
FBgn0004513	3L	CG10181	1302	497	5	Loss	Wil
FBgn0004577	3R	CG3477	690	196	4	Loss	Wil
FBgn0004580	2R	CG6702	310	262	9	Loss	Wil
FBgn0004584	2L	CG3178	679	347	2	Loss	Ana
FBgn0004584	2L	CG3178	679	373	3	Loss	Ana
FBgn0004584	2L	CG3178	679	373	3	Loss	Pse
FBgn0004584	2L	CG3178	679	396	4	Loss	Pse
FBgn0004584	2L	CG3178	679	347	2	Loss	Wil
FBgn0004643	X	CG9900	721	563	2	Loss	Node3
FBgn0004856	X	CG8264	547	261	2	Loss	Wil
FBgn0004893	2L	CG10021	744	708	2	Loss	Moj
FBgn0005777	3R	CG8402	520	323	5	Loss	Wil
FBgn0008635	X	CG6223	964	105	1	Loss	Node3
FBgn0010053	2R	CG15101	474	207	3	Loss	Wil
FBgn0010100	2L	CG9244	787	557	2	Loss	Wil
FBgn0010241	2R	CG8523	1313	1198	7	Loss	Ana
FBgn0010241	2R	CG8523	1313	964	5	Loss	Wil
FBgn0010241	2R	CG8523	1313	1198	7	Loss	Wil
FBgn0010292	X	CG1430	436	346	3	Loss	Wil
FBgn0010399	3R	CG2902	997	333	6	Loss	Wil
FBgn0010426	2R	CG8210	124	18	1	Loss	Node4
FBgn0010426	2R	CG8210	124	45	2	Loss	Node4
FBgn0010426	2R	CG8210	124	114	3	Loss	Node4
FBgn0010426	2R	CG8210	124	18	1	Loss	Vir
FBgn0010426	2R	CG8210	124	45	2	Loss	Vir
FBgn0010426	2R	CG8210	124	114	3	Loss	Vir
FBgn0010715	3L	CG10967	835	333	8	Loss	Wil
FBgn0010772	3R	CG2179	783	586	5	Loss	Wil
FBgn0011230	2L	CG14472	5322	1107	5	Loss	Ana
FBgn0011230	2L	CG14472	5322	4117	12	Loss	Wil
FBgn0011276	X	CG2655	376	108	1	Loss	Wil
FBgn0011341	3R	CG1059	1105	442	3	Loss	Wil
FBgn0011603	2L	CG15444	943	460	5	Loss	Wil
FBgn0011674	2R	CG11312	859	83	1	Loss	Ana
FBgn0011745	3R	CG6174	376	146	4	Loss	Pse
FBgn0013305	2R	CG3798	324	205	3	Loss	Wil
FBgn0013720	X	CG14779	256	26	1	Loss	Ana
FBgn0013720	X	CG14779	256	96	2	Loss	Ana
FBgn0013720	X	CG14779	256	161	3	Loss	Ana
FBgn0013720	X	CG14779	256	161	3	Loss	Wil
FBgn0013750	2R	CG8156	175	79	2	Loss	Node3
FBgn0013756	2R	CG8274	2346	1097	2	Loss	Node4
FBgn0013756	2R	CG8274	2346	2095	3	Loss	Wil
FBgn0013756	2R	CG8274	2346	2251	5	Loss	Wil
FBgn0013762	2R	CG8203	294	56	1	Loss	Ana
FBgn0013812	3R	CG3723	4496	251	1	Loss	Node1
FBgn0013812	3R	CG3723	4496	251	1	Loss	Node6
FBgn0013812	3R	CG3723	4496	373	3	Loss	Wil
FBgn0013951	X	CG14228	635	184	1	Loss	Node2
FBgn0014009	2R	CG3269	213	181	3	Loss	Wil
FBgn0014127	2L	CG10726	735	104	1	Loss	Wil
FBgn0014127	2L	CG10726	735	621	2	Loss	Wil
FBgn0015234	3L	CG8522	1113	494	2	Loss	Wil
FBgn0015277	2R	CG5373	949	801	7	Loss	Node6
FBgn0015277	2R	CG5373	949	263	3	Loss	Mel
FBgn0015277	2R	CG5373	949	263	3	Loss	Ana
FBgn0015277	2R	CG5373	949	291	4	Loss	Wil
FBgn0015277	2R	CG5373	949	589	5	Loss	Wil
FBgn0015278	3L	CG11621	1876	1245	7	Loss	Ana
FBgn0015278	3L	CG11621	1876	630	4	Loss	Wil
FBgn0015278	3L	CG11621	1876	841	5	Loss	Wil
FBgn0015278	3L	CG11621	1876	1245	7	Loss	Wil
FBgn0015324	3R	CG1088	226	191	3	Loss	Wil
FBgn0015376	2L	CG33122	993	563	4	Loss	Wil
FBgn0015546	2L	CG4215	917	16	1	Loss	Wil
FBgn0015623	2L	CG11567	679	415	4	Loss	Pse
FBgn0015763	X	CG12244	334	194	3	Loss	Wil
FBgn0015781	3R	CG6009	280	259	1	Loss	Wil
FBgn0015795	3R	CG5915	207	179	3	Loss	Wil
FBgn0015829	3L	CG1276	292	236	5	Loss	Node3
FBgn0015926	X	CG6157	649	409	3	Loss	Node4
FBgn0016718	X	CG2194	1031	266	2	Loss	Node2
FBgn0017418	X	CG5659	503	359	4	Loss	Wil
FBgn0017539	2R	CG17246	661	551	3	Loss	Ana
FBgn0017556	2R	CG4569	252	34	1	Loss	Ana
FBgn0019644	3L	CG8189	243	9	1	Loss	Node1
FBgn0019809	2L	CG3858	613	289	2	Loss	Pse
FBgn0019830	2L	CG3057	306	184	2	Loss	Node2
FBgn0019830	2L	CG3057	306	244	3	Loss	Node2
FBgn0019830	2L	CG3057	306	40	1	Loss	Node3
FBgn0019940	3R	CG5192	369	236	2	Loss	Mel
FBgn0019940	3R	CG5192	369	329	3	Loss	Mel
FBgn0020236	2R	CG8322	1086	917	6	Loss	Wil
FBgn0020312	2R	CG4050	926	632	2	Loss	Wil
FBgn0020616	2L	CG3423	1127	710	6	Loss	Wil
FBgn0020623	2R	CG5472	406	62	1	Loss	Node3
FBgn0020623	2R	CG5472	406	243	4	Loss	Wil
FBgn0020623	2R	CG5472	406	272	5	Loss	Wil
FBgn0020623	2R	CG5472	406	305	6	Loss	Wil
FBgn0020633	3L	CG4978	720	301	3	Loss	Wil
FBgn0020930	2R	CG8657	534	495	3	Loss	Wil
FBgn0021742	X	CG1567	559	92	2	Loss	Ana
FBgn0021995	2R	CG2173	782	731	4	Loss	Ana
FBgn0022085	2R	CG33130	1630	512	9	Loss	Wil
FBgn0022160	2R	CG8256	724	34	1	Loss	Pse
FBgn0022213	2L	CG13281	975	476	3	Loss	Ana
FBgn0022724	X	CG7128	328	237	3	Loss	Gri
FBgn0022936	3L	CG7405	324	172	2	Loss	Wil
FBgn0023096	2L	CG15148	4019	313	4	Loss	Wil
FBgn0023096	2L	CG15148	4019	489	5	Loss	Wil
FBgn0023171	2R	CG8729	333	302	4	Loss	Wil
FBgn0023388	2L	CG1099	1097	417	4	Loss	Wil
FBgn0023388	2L	CG1099	1097	556	6	Loss	Wil
FBgn0023512	X	CG3806	669	427	3	Loss	Node2
FBgn0023512	X	CG3806	669	427	3	Loss	Pse
FBgn0023512	X	CG3806	669	427	3	Loss	Wil
FBgn0023514	X	CG14805	506	257	1	Loss	Wil
FBgn0023525	X	CG3191	309	136	3	Loss	Ana
FBgn0023525	X	CG3191	309	282	5	Loss	Wil
FBgn0024332	X	CG4206	819	531	2	Loss	Pse
FBgn0024698	2R	CG10110	1455	628	3	Loss	Wil
FBgn0024889	3L	CG8548	543	228	2	Loss	Wil
FBgn0024909	3R	CG2670	479	65	1	Loss	Pse
FBgn0025457	3R	CG7581	326	64	1	Loss	Wil
FBgn0025624	X	CG4025	246	191	3	Loss	Ana
FBgn0025629	X	CG4045	256	50	1	Loss	Wil
FBgn0025716	2R	CG6546	425	347	2	Loss	Wil
FBgn0025724	2L	CG6699	914	325	2	Loss	Ana
FBgn0025830	2R	CG5859	1007	217	3	Loss	Pse
FBgn0025830	2R	CG5859	1007	968	6	Loss	Wil
FBgn0025878	2R	CG10382	500	389	4	Loss	Wil
FBgn0026150	2L	CG6291	613	139	1	Loss	Node3
FBgn0026150	2L	CG6291	613	207	2	Loss	Node3
FBgn0026150	2L	CG6291	613	273	3	Loss	Node3
FBgn0026150	2L	CG6291	613	303	4	Loss	Node3
FBgn0026150	2L	CG6291	613	363	5	Loss	Node3
FBgn0026150	2L	CG6291	613	413	6	Loss	Node3
FBgn0026150	2L	CG6291	613	516	8	Loss	Node3
FBgn0026150	2L	CG6291	613	575	9	Loss	Node3
FBgn0026252	3L	CG7935	1049	894	9	Loss	Node4
FBgn0026252	3L	CG7935	1049	382	5	Loss	Wil
FBgn0026313	X	CG5675	1167	133	1	Loss	Ana
FBgn0026313	X	CG5675	1167	313	2	Loss	Wil
FBgn0026324	2L	CG3069	146	115	2	Loss	Node3
FBgn0026616	3R	CG4606	1249	138	1	Loss	Wil
FBgn0026702	X	CG32763	857	561	1	Loss	Wil
FBgn0026873	X	CG14802	217	137	2	Loss	Wil
FBgn0027049	3R	CG7769	1140	583	4	Loss	Wil
FBgn0027080	3L	CG4561	525	213	1	Loss	Wil
FBgn0027329	X	CG8231	533	45	1	Loss	Pse
FBgn0027490	2L	CG13400	969	297	1	Loss	Wil
FBgn0027505	2L	CG7061	1341	841	5	Loss	Pse
FBgn0027505	2L	CG7061	1341	128	2	Loss	Wil
FBgn0027505	2L	CG7061	1341	841	5	Loss	Wil
FBgn0027537	X	CG11092	823	382	3	Loss	Wil
FBgn0027552	3L	CG10863	316	187	4	Loss	Wil
FBgn0027568	2L	CG5366	1248	143	2	Loss	Pse
FBgn0027580	2R	CG1516	1197	685	4	Loss	Node2
FBgn0027580	2R	CG1516	1197	771	5	Loss	Wil
FBgn0027836	2R	CG5729	669	144	2	Loss	Yak
FBgn0027842	2R	CG12891	780	620	6	Loss	Wil
FBgn0028327	X	CG32701	302	260	2	Loss	Node2
FBgn0028399	3L	CG4672	465	295	4	Loss	Pse
FBgn0028399	3L	CG4672	465	295	4	Loss	Wil
FBgn0028434	2R	CG10215	259	197	1	Loss	Wil
FBgn0028468	3R	CG5760	477	447	5	Loss	Wil
FBgn0028475	3R	CG10221	819	504	4	Loss	Pse
FBgn0028518	2L	CG18480	550	414	4	Loss	Pse
FBgn0028529	2L	CG7516	721	396	3	Loss	Ere
FBgn0028647	3R	CG11902	1266	174	3	Loss	Pse
FBgn0028647	3R	CG11902	1266	147	2	Loss	Wil
FBgn0028685	X	CG3455	390	309	3	Loss	Wil
FBgn0028685	X	CG3455	390	309	3	Loss	Moj
FBgn0028692	3R	CG11888	1020	750	2	Loss	Wil
FBgn0028694	2L	CG18174	308	255	1	Loss	Wil
FBgn0028848	2L	CG7311	672	173	1	Loss	Ana
FBgn0028897	2L	CG4935	308	90	3	Loss	Ana
FBgn0028897	2L	CG4935	308	26	1	Loss	Wil
FBgn0028918	2L	CG15287	1566	1340	8	Loss	Ana
FBgn0028918	2L	CG15287	1566	1082	6	Loss	Pse
FBgn0028919	2L	CG16865	247	94	2	Loss	Wil
FBgn0028940	2L	CG8864	505	362	4	Loss	Wil
FBgn0028962	3L	CG4633	1012	946	11	Loss	Node4
FBgn0028962	3L	CG4633	1012	657	7	Loss	Pse
FBgn0028962	3L	CG4633	1012	805	9	Loss	Wil
FBgn0028963	2R	CG17584	375	272	3	Loss	Wil
FBgn0029088	3R	CG2019	1218	812	5	Loss	Wil
FBgn0029514	3L	CG9166	241	182	2	Loss	Wil
FBgn0029580	X	CG14778	186	134	3	Loss	Node1
FBgn0029657	X	CG12535	205	130	1	Loss	Pse
FBgn0029710	X	CG3568	508	118	2	Loss	Pse
FBgn0029789	X	CG3160	980	291	2	Loss	Ana
FBgn0029818	X	CG3033	674	243	3	Loss	Node2
FBgn0029818	X	CG3033	674	176	2	Loss	Node3
FBgn0029818	X	CG3033	674	243	3	Loss	Wil
FBgn0029820	X	CG16721	494	89	1	Loss	Ana
FBgn0029821	X	CG4020	494	229	4	Loss	Node2
FBgn0029853	X	CG3781	221	116	2	Loss	Vir
FBgn0029868	X	CG3446	154	109	2	Loss	Node4
FBgn0029868	X	CG3446	154	35	1	Loss	Wil
FBgn0029935	X	CG4615	313	220	3	Loss	Ana
FBgn0029942	X	CG2059	308	82	1	Loss	Ana
FBgn0029942	X	CG2059	308	140	2	Loss	Ana
FBgn0029942	X	CG2059	308	216	3	Loss	Ana
FBgn0029942	X	CG2059	308	262	4	Loss	Ana
FBgn0029977	X	CG15329	486	305	1	Loss	Wil
FBgn0029997	X	CG2258	801	108	2	Loss	Wil
FBgn0030030	X	CG1636	382	299	3	Loss	Node2
FBgn0030039	X	CG12123	218	128	1	Loss	Wil
FBgn0030054	X	CG12109	1183	803	2	Loss	Gri
FBgn0030061	X	CG1785	478	207	3	Loss	Pse
FBgn0030061	X	CG1785	478	42	1	Loss	Wil
FBgn0030063	X	CG1789	237	168	1	Loss	Node6
FBgn0030063	X	CG1789	237	168	1	Loss	Wil
FBgn0030108	X	CG15371	385	331	2	Loss	Yak
FBgn0030163	X	CG1791	334	59	2	Loss	Moj
FBgn0030163	X	CG1791	334	97	3	Loss	Gri
FBgn0030167	X	CG15252	574	287	1	Loss	Vir
FBgn0030218	X	CG1628	459	178	2	Loss	Node3
FBgn0030270	X	CG15199	116	36	1	Loss	Node4
FBgn0030354	X	CG1559	1180	56	2	Loss	Wil
FBgn0030359	X	CG18130	706	303	4	Loss	Node3
FBgn0030359	X	CG18130	706	506	5	Loss	Node6
FBgn0030395	X	CG15730	699	141	1	Loss	Node4
FBgn0030395	X	CG15730	699	141	1	Loss	Vir
FBgn0030395	X	CG15730	699	141	1	Loss	Gri
FBgn0030439	X	CG12716	418	127	1	Loss	Pse
FBgn0030449	X	CG4349	186	45	1	Loss	Pse
FBgn0030457	X	CG12096	506	383	1	Loss	Wil
FBgn0030458	X	CG4187	334	162	3	Loss	Moj
FBgn0030465	X	CG15743	355	176	1	Loss	Ana
FBgn0030467	X	CG1764	268	152	3	Loss	Ana
FBgn0030506	X	CG12176	918	615	4	Loss	Node2
FBgn0030555	X	CG1839	669	505	7	Loss	Pse
FBgn0030555	X	CG1839	669	560	8	Loss	Wil
FBgn0030662	X	CG9220	832	302	2	Loss	Mel
FBgn0030672	X	CG9281	611	220	1	Loss	Pse
FBgn0030711	X	CG8928	159	91	1	Loss	Ana
FBgn0030748	X	CG4394	474	246	3	Loss	Mel
FBgn0030765	X	CG9742	76	10	1	Loss	Pse
FBgn0030765	X	CG9742	76	60	2	Loss	Pse
FBgn0030786	X	CG4742	233	161	2	Loss	Pse
FBgn0030817	X	CG4991	459	168	1	Loss	Mel
FBgn0030817	X	CG4991	459	320	2	Loss	Ana
FBgn0030851	X	CG8326	332	205	2	Loss	Node4
FBgn0030871	X	CG8142	353	325	2	Loss	Wil
FBgn0030878	X	CG6769	409	172	1	Loss	Ana
FBgn0030887	X	CG6867	949	143	1	Loss	Ana
FBgn0030887	X	CG6867	949	434	4	Loss	Pse
FBgn0030887	X	CG6867	949	434	4	Loss	Wil
FBgn0030927	X	CG15046	494	381	3	Loss	Pse
FBgn0030928	X	CG15044	160	75	1	Loss	Node2
FBgn0030930	X	CG6394	591	227	2	Loss	Pse
FBgn0030965	X	CG7274	622	201	1	Loss	Node3
FBgn0030965	X	CG7274	622	201	1	Loss	Wil
FBgn0030990	X	CG7556	522	226	1	Loss	Wil
FBgn0030998	X	CG14195	614	155	2	Loss	Pse
FBgn0031003	X	CG7889	319	24	1	Loss	Wil
FBgn0031043	X	CG14222	175	99	3	Loss	Wil
FBgn0031044	X	CG14211	387	125	3	Loss	Ana
FBgn0031044	X	CG14211	387	353	4	Loss	Wil
FBgn0031050	X	CG12235	378	74	2	Loss	Wil
FBgn0031062	X	CG14230	580	156	2	Loss	Ana
FBgn0031062	X	CG14230	580	156	2	Loss	Wil
FBgn0031110	X	CG1670	163	61	1	Loss	Wil
FBgn0031250	2L	CG11907	476	439	4	Loss	Node3
FBgn0031255	2L	CG13691	549	477	3	Loss	Wil
FBgn0031262	2L	CG11838	1503	1021	4	Loss	Node6
FBgn0031262	2L	CG11838	1503	1021	4	Loss	Ana
FBgn0031262	2L	CG11838	1503	1021	4	Loss	Wil
FBgn0031286	2L	CG3862	454	32	1	Loss	Node4
FBgn0031300	2L	CG4644	1369	288	4	Loss	Wil
FBgn0031450	2L	CG2903	760	252	4	Loss	Wil
FBgn0031496	2L	CG17258	874	651	3	Loss	Wil
FBgn0031515	2L	CG9664	609	34	1	Loss	Node3
FBgn0031545	2L	CG3213	676	388	2	Loss	Node2
FBgn0031619	2L	CG3355	314	197	2	Loss	Wil
FBgn0031681	2L	CG31651	630	60	1	Loss	Node2
FBgn0031734	2L	CG11147	711	612	7	Loss	Wil
FBgn0031762	2L	CG9098	944	61	2	Loss	Wil
FBgn0031769	2L	CG9135	487	395	4	Loss	Node4
FBgn0031777	2L	CG9154	223	47	1	Loss	Wil
FBgn0031800	2L	CG9497	417	178	2	Loss	Pse
FBgn0031824	2L	CG9547	419	155	1	Loss	Wil
FBgn0031858	2L	CG17378	610	412	4	Loss	Node3
FBgn0031929	2L	CG18585	422	55	1	Loss	Ana
FBgn0031934	2L	CG7075	590	329	5	Loss	Pse
FBgn0031947	2L	CG7154	861	227	2	Loss	Wil
FBgn0031985	2L	CG31756	1675	828	7	Loss	Ana
FBgn0031985	2L	CG31756	1675	828	7	Loss	Wil
FBgn0031987	2L	CG12375	292	39	1	Loss	Node3
FBgn0031987	2L	CG12375	292	96	2	Loss	Node3
FBgn0031987	2L	CG12375	292	166	3	Loss	Node3
FBgn0032058	2L	CG9289	674	399	3	Loss	Ana
FBgn0032077	2L	CG9515	209	30	1	Loss	Wil
FBgn0032124	2L	CG17855	292	120	2	Loss	Pse
FBgn0032225	2L	CG5022	572	137	4	Loss	Gri
FBgn0032244	2L	CG5313	332	184	3	Loss	Wil
FBgn0032258	2L	CG7456	776	423	4	Loss	Wil
FBgn0032258	2L	CG7456	776	625	5	Loss	Wil
FBgn0032343	2L	CG6201	636	355	3	Loss	Node4
FBgn0032361	2L	CG6488	570	24	1	Loss	Wil
FBgn0032361	2L	CG6488	570	253	3	Loss	Wil
FBgn0032361	2L	CG6488	570	314	4	Loss	Wil
FBgn0032363	2L	CG6509	1916	1373	2	Loss	Wil
FBgn0032434	2L	CG5421	426	68	3	Loss	Gri
FBgn0032445	2L	CG6153	211	66	1	Loss	Node4
FBgn0032445	2L	CG6153	211	141	3	Loss	Node4
FBgn0032450	2L	CG5776	799	299	2	Loss	Wil
FBgn0032593	2L	CG5996	1128	466	5	Loss	Ana
FBgn0032593	2L	CG5996	1128	228	2	Loss	Wil
FBgn0032593	2L	CG5996	1128	466	5	Loss	Vir
FBgn0032636	2L	CG5043	499	391	3	Loss	Wil
FBgn0032689	2L	CG10413	941	543	4	Loss	Node4
FBgn0032700	2L	CG10338	417	286	2	Loss	Wil
FBgn0032746	2L	CG10470	183	20	1	Loss	Wil
FBgn0032872	2L	CG2478	1320	604	3	Loss	Ana
FBgn0032872	2L	CG2478	1320	321	2	Loss	Wil
FBgn0032872	2L	CG2478	1320	871	5	Loss	Wil
FBgn0032873	2L	CG2614	673	71	2	Loss	Node6
FBgn0032873	2L	CG2614	673	220	4	Loss	Wil
FBgn0032880	2L	CG9318	659	111	2	Loss	Ana
FBgn0032883	2L	CG9323	942	916	5	Loss	Wil
FBgn0032885	2L	CG9326	636	318	5	Loss	Pse
FBgn0032923	2L	CG9248	494	408	2	Loss	Node2
FBgn0033038	2R	CG7791	699	132	2	Loss	Node3
FBgn0033038	2R	CG7791	699	45	1	Loss	Wil
FBgn0033068	2R	CG11212	1169	284	5	Loss	Pse
FBgn0033083	2R	CG3189	396	210	1	Loss	Moj
FBgn0033109	2R	CG9446	528	293	3	Loss	Wil
FBgn0033168	2R	CG11145	149	115	2	Loss	Wil
FBgn0033183	2R	CG1620	586	444	2	Loss	Wil
FBgn0033184	2R	CG12736	456	390	2	Loss	Wil
FBgn0033192	2R	CG2105	1397	813	5	Loss	Yak
FBgn0033192	2R	CG2105	1397	813	5	Loss	Wil
FBgn0033233	2R	CG15835	495	370	3	Loss	Wil
FBgn0033305	2R	CG14748	952	665	4	Loss	Ana
FBgn0033342	2R	CG8258	546	363	2	Loss	Wil
FBgn0033376	2R	CG8777	1233	31	1	Loss	Wil
FBgn0033376	2R	CG8777	1233	651	8	Loss	Wil
FBgn0033376	2R	CG8777	1233	1058	10	Loss	Wil
FBgn0033376	2R	CG8777	1233	364	4	Loss	Vir
FBgn0033400	2R	CG2063	325	31	1	Loss	Wil
FBgn0033424	2R	CG1884	2172	508	2	Loss	Ana
FBgn0033424	2R	CG1884	2172	769	3	Loss	Wil
FBgn0033426	2R	CG1814	548	383	4	Loss	Pse
FBgn0033435	2R	CG1863	869	50	1	Loss	Wil
FBgn0033435	2R	CG1863	869	72	2	Loss	Wil
FBgn0033437	2R	CG12926	313	229	2	Loss	Wil
FBgn0033465	2R	CG12140	604	9	1	Loss	Node1
FBgn0033475	2R	CG12129	352	172	3	Loss	Wil
FBgn0033528	2R	CG11761	235	25	1	Loss	Wil
FBgn0033539	2R	CG16728	731	55	1	Loss	Node4
FBgn0033609	2R	CG13213	720	370	2	Loss	Wil
FBgn0033610	2R	CG18335	323	152	2	Loss	Node3
FBgn0033633	2R	CG7759	660	108	1	Loss	Wil
FBgn0033645	2R	CG13196	555	377	3	Loss	Ana
FBgn0033662	2R	CG13190	384	179	1	Loss	Wil
FBgn0033672	2R	CG8972	351	181	3	Loss	Wil
FBgn0033734	2R	CG8520	458	334	2	Loss	Wil
FBgn0033741	2R	CG8545	891	356	2	Loss	Wil
FBgn0033751	2R	CG8818	429	323	1	Loss	Wil
FBgn0033754	2R	CG8816	175	15	1	Loss	Wil
FBgn0033782	2R	CG3850	384	251	2	Loss	Node3
FBgn0033782	2R	CG3850	384	136	1	Loss	Wil
FBgn0033793	2R	CG3955	201	96	2	Loss	Wil
FBgn0033870	2R	CG12295	1218	101	3	Loss	Moj
FBgn0033881	2R	CG13345	625	337	2	Loss	Wil
FBgn0033995	2R	CG8090	441	350	5	Loss	Ana
FBgn0033996	2R	CG11807	491	443	4	Loss	Wil
FBgn0034002	2R	CG8079	601	64	1	Loss	Wil
FBgn0034002	2R	CG8079	601	64	1	Loss	Gri
FBgn0034058	2R	CG8315	241	18	1	Loss	Node3
FBgn0034062	2R	CG8388	572	355	2	Loss	Wil
FBgn0034065	2R	CG8395	296	236	4	Loss	Node3
FBgn0034137	2R	CG4945	577	106	2	Loss	Wil
FBgn0034177	2R	CG6796	460	175	3	Loss	Node4
FBgn0034186	2R	CG8950	868	583	1	Loss	Wil
FBgn0034223	2R	CG6522	816	98	1	Loss	Wil
FBgn0034223	2R	CG6522	816	619	3	Loss	Wil
FBgn0034239	2R	CG18631	519	414	3	Loss	Wil
FBgn0034243	2R	CG6501	674	296	2	Loss	Wil
FBgn0034282	2R	CG5784	261	192	4	Loss	Node4
FBgn0034295	2R	CG10911	359	186	2	Loss	Moj
FBgn0034307	2R	CG10914	624	59	1	Loss	Node2
FBgn0034307	2R	CG10914	624	59	1	Loss	Pse
FBgn0034307	2R	CG10914	624	59	1	Loss	Wil
FBgn0034313	2R	CG5726	766	438	2	Loss	Ana
FBgn0034314	2R	CG5140	435	110	2	Loss	Wil
FBgn0034357	2R	CG15069	740	425	2	Loss	Wil
FBgn0034425	2R	CG11906	634	427	4	Loss	Node6
FBgn0034425	2R	CG11906	634	313	2	Loss	Wil
FBgn0034425	2R	CG11906	634	313	2	Loss	Vir
FBgn0034436	2R	CG11961	891	673	6	Loss	Wil
FBgn0034438	2R	CG9416	861	806	9	Loss	Pse
FBgn0034451	2R	CG11242	244	165	2	Loss	Wil
FBgn0034473	2R	CG12501	419	100	1	Loss	Wil
FBgn0034484	2R	CG11044	511	274	4	Loss	Moj
FBgn0034498	2R	CG16868	1449	342	2	Loss	Wil
FBgn0034506	2R	CG13870	568	58	2	Loss	Wil
FBgn0034527	2R	CG9945	511	148	2	Loss	Wil
FBgn0034576	2R	CG9350	170	117	2	Loss	Wil
FBgn0034612	2R	CG10505	1283	820	2	Loss	Pse
FBgn0034612	2R	CG10505	1283	820	2	Loss	Wil
FBgn0034655	2R	CG10307	341	60	1	Loss	Ana
FBgn0034655	2R	CG10307	341	255	2	Loss	Wil
FBgn0034663	2R	CG4363	199	62	1	Loss	Wil
FBgn0034684	2R	CG13501	413	32	1	Loss	Ana
FBgn0034694	2R	CG6613	720	444	3	Loss	Wil
FBgn0034703	2R	CG3045	499	287	3	Loss	Wil
FBgn0034712	2R	CG3264	533	366	2	Loss	Wil
FBgn0034716	2R	CG3380	789	625	5	Loss	Node2
FBgn0034733	2R	CG4752	1294	507	4	Loss	Node2
FBgn0034733	2R	CG4752	1294	55	1	Loss	Node4
FBgn0034733	2R	CG4752	1294	1244	7	Loss	Wil
FBgn0034733	2R	CG4752	1294	507	4	Loss	Gri
FBgn0034795	2R	CG3695	1439	1021	12	Loss	Ere
FBgn0034795	2R	CG3695	1439	1021	12	Loss	Ana
FBgn0034795	2R	CG3695	1439	1021	12	Loss	Pse
FBgn0034795	2R	CG3695	1439	918	10	Loss	Wil
FBgn0034795	2R	CG3695	1439	366	4	Loss	Vir
FBgn0034795	2R	CG3695	1439	1336	15	Loss	Gri
FBgn0034817	2R	CG9882	705	620	3	Loss	Wil
FBgn0034859	2R	CG3520	1204	1155	6	Loss	Wil
FBgn0034873	2R	CG5360	941	482	5	Loss	Wil
FBgn0034923	2R	CG11184	492	31	1	Loss	Pse
FBgn0034925	2R	CG5339	305	126	2	Loss	Ana
FBgn0034928	2R	CG13562	314	38	1	Loss	Node2
FBgn0034928	2R	CG13562	314	282	5	Loss	Node2
FBgn0034978	2R	CG3257	447	122	2	Loss	Ana
FBgn0034978	2R	CG3257	447	122	2	Loss	Pse
FBgn0034989	2R	CG3356	1122	352	2	Loss	Wil
FBgn0035003	2R	CG15873	297	180	2	Loss	Wil
FBgn0035031	2R	CG13587	324	146	1	Loss	Pse
FBgn0035031	2R	CG13587	324	260	2	Loss	Wil
FBgn0035085	2R	CG3770	219	134	1	Loss	Wil
FBgn0035131	3L	CG17084	513	66	1	Loss	Node2
FBgn0035131	3L	CG17084	513	66	1	Loss	Node6
FBgn0035131	3L	CG17084	513	66	1	Loss	Pse
FBgn0035131	3L	CG17084	513	66	1	Loss	Wil
FBgn0035145	3L	CG12031	1553	26	1	Loss	Pse
FBgn0035190	3L	CG13913	836	222	4	Loss	Ana
FBgn0035207	3L	CG9153	1058	894	8	Loss	Pse
FBgn0035243	3L	CG13926	197	12	1	Loss	Node4
FBgn0035252	3L	CG7970	191	116	2	Loss	Wil
FBgn0035256	3L	CG13930	685	541	2	Loss	Wil
FBgn0035256	3L	CG13930	685	613	3	Loss	Wil
FBgn0035296	3L	CG11814	2517	1902	9	Loss	Node4
FBgn0035296	3L	CG11814	2517	1559	6	Loss	Wil
FBgn0035296	3L	CG11814	2517	1855	8	Loss	Vir
FBgn0035313	3L	CG13810	485	19	1	Loss	Ana
FBgn0035382	3L	CG9969	420	76	2	Loss	Pse
FBgn0035400	3L	CG11537	680	136	1	Loss	Gri
FBgn0035464	3L	CG12006	561	198	2	Loss	Wil
FBgn0035484	3L	CG11594	548	350	2	Loss	Node2
FBgn0035504	3L	CG15003	516	407	7	Loss	Yak
FBgn0035504	3L	CG15003	516	407	7	Loss	Pse
FBgn0035514	3L	CG1332	878	726	9	Loss	Mel
FBgn0035518	3L	CG15011	840	417	6	Loss	Pse
FBgn0035518	3L	CG15011	840	242	2	Loss	Wil
FBgn0035518	3L	CG15011	840	417	6	Loss	Wil
FBgn0035526	3L	CG1316	470	447	7	Loss	Moj
FBgn0035592	3L	CG10674	108	79	2	Loss	Node4
FBgn0035604	3L	CG10633	859	648	4	Loss	Pse
FBgn0035622	3L	CG10590	592	467	4	Loss	Node2
FBgn0035630	3L	CG10576	391	354	7	Loss	Wil
FBgn0035664	3L	CG6467	271	85	1	Loss	Ana
FBgn0035665	3L	CG6483	274	86	2	Loss	Wil
FBgn0035691	3L	CG7386	662	437	2	Loss	Ana
FBgn0035695	3L	CG10226	1320	506	4	Loss	Node4
FBgn0035704	3L	CG10144	1229	470	2	Loss	Pse
FBgn0035704	3L	CG10144	1229	470	2	Loss	Wil
FBgn0035725	3L	CG18156	181	23	1	Loss	Wil
FBgn0035741	3L	CG14825	605	172	2	Loss	Node3
FBgn0035741	3L	CG14825	605	172	2	Loss	Wil
FBgn0035791	3L	CG8539	385	237	1	Loss	Pse
FBgn0035830	3L	CG8209	331	217	2	Loss	Wil
FBgn0035870	3L	CG7189	530	280	2	Loss	Node3
FBgn0035892	3L	CG7127	693	659	7	Loss	Wil
FBgn0035901	3L	CG6745	734	226	3	Loss	Ana
FBgn0035937	3L	CG5741	887	617	5	Loss	Node2
FBgn0035946	3L	CG5651	611	71	1	Loss	Vir
FBgn0035946	3L	CG5651	611	274	2	Loss	Vir
FBgn0035946	3L	CG5651	611	513	3	Loss	Vir
FBgn0035950	3L	CG5288	490	57	1	Loss	Wil
FBgn0036028	3L	CG16717	300	124	2	Loss	Node4
FBgn0036053	3L	CG6718	887	810	6	Loss	Wil
FBgn0036096	3L	CG8003	407	69	1	Loss	Wil
FBgn0036145	3L	CG7607	167	30	1	Loss	Node6
FBgn0036180	3L	CG6091	649	364	5	Loss	Wil
FBgn0036187	3L	CG11660	585	460	2	Loss	Wil
FBgn0036219	3L	CG14127	614	171	2	Loss	Ana
FBgn0036219	3L	CG14127	614	171	2	Loss	Wil
FBgn0036219	3L	CG14127	614	402	3	Loss	Wil
FBgn0036254	3L	CG5645	855	782	4	Loss	Node3
FBgn0036254	3L	CG5645	855	782	4	Loss	Wil
FBgn0036254	3L	CG5645	855	782	4	Loss	Vir
FBgn0036254	3L	CG5645	855	782	4	Loss	Gri
FBgn0036312	3L	CG17667	458	164	3	Loss	Ana
FBgn0036357	3L	CG10724	608	522	5	Loss	Wil
FBgn0036450	3L	CG13472	836	11	1	Loss	Wil
FBgn0036485	3L	CG6869	503	267	3	Loss	Ana
FBgn0036487	3L	CG6876	501	183	2	Loss	Pse
FBgn0036488	3L	CG6878	79	43	1	Loss	Wil
FBgn0036489	3L	CG7011	373	200	3	Loss	Node4
FBgn0036509	3L	CG7739	596	64	1	Loss	Wil
FBgn0036546	3L	CG17033	315	77	2	Loss	Wil
FBgn0036546	3L	CG17033	315	226	3	Loss	Wil
FBgn0036551	3L	CG17029	284	194	2	Loss	Node4
FBgn0036566	3L	CG5284	859	637	7	Loss	Node1
FBgn0036567	3L	CG13074	451	274	1	Loss	Ana
FBgn0036613	3L	CG13037	188	61	1	Loss	Node4
FBgn0036615	3L	CG4933	347	38	1	Loss	Wil
FBgn0036628	3L	CG13035	739	178	3	Loss	Wil
FBgn0036628	3L	CG13035	739	279	5	Loss	Wil
FBgn0036640	3L	CG4118	841	329	5	Loss	Ana
FBgn0036640	3L	CG4118	841	363	6	Loss	Ana
FBgn0036640	3L	CG4118	841	280	4	Loss	Pse
FBgn0036640	3L	CG4118	841	82	1	Loss	Wil
FBgn0036640	3L	CG4118	841	234	3	Loss	Wil
FBgn0036640	3L	CG4118	841	280	4	Loss	Wil
FBgn0036640	3L	CG4118	841	329	5	Loss	Wil
FBgn0036640	3L	CG4118	841	363	6	Loss	Wil
FBgn0036640	3L	CG4118	841	740	7	Loss	Wil
FBgn0036663	3L	CG9674	2114	951	5	Loss	Wil
FBgn0036740	3L	CG6259	226	129	3	Loss	Moj
FBgn0036741	3L	CG7510	949	453	6	Loss	Wil
FBgn0036757	3L	CG14585	611	256	4	Loss	Pse
FBgn0036842	3L	CG3797	636	363	4	Loss	Node4
FBgn0036848	3L	CG10424	300	109	1	Loss	Wil
FBgn0036859	3L	CG14085	874	633	6	Loss	Wil
FBgn0036886	3L	CG9300	673	99	2	Loss	Wil
FBgn0036894	3L	CG8793	1319	417	3	Loss	Pse
FBgn0036909	3L	CG15881	136	102	3	Loss	Wil
FBgn0037101	3L	CG7634	579	151	2	Loss	Wil
FBgn0037101	3L	CG7634	579	249	4	Loss	Gri
FBgn0037117	3L	CG11248	830	709	1	Loss	Wil
FBgn0037140	3L	CG7442	568	71	1	Loss	Ana
FBgn0037144	3L	CG7458	572	456	4	Loss	Ana
FBgn0037144	3L	CG7458	572	517	5	Loss	Wil
FBgn0037149	3L	CG14561	194	182	1	Loss	Node4
FBgn0037202	3L	CG11115	438	21	1	Loss	Wil
FBgn0037219	3R	CG18143	448	33	1	Loss	Moj
FBgn0037232	3R	CG9791	758	624	5	Loss	Wil
FBgn0037239	3R	CG11739	321	104	2	Loss	Pse
FBgn0037239	3R	CG11739	321	143	3	Loss	Pse
FBgn0037239	3R	CG11739	321	197	4	Loss	Pse
FBgn0037239	3R	CG11739	321	240	5	Loss	Pse
FBgn0037242	3R	CG9855	382	175	1	Loss	Wil
FBgn0037250	3R	CG1074	488	373	3	Loss	Node3
FBgn0037256	3R	CG9783	975	447	3	Loss	Ana
FBgn0037338	3R	CG10018	763	355	1	Loss	Pse
FBgn0037371	3R	CG2097	1165	93	2	Loss	Wil
FBgn0037442	3R	CG10277	536	94	2	Loss	Pse
FBgn0037472	3R	CG10098	353	111	2	Loss	Wil
FBgn0037485	3R	CG14606	438	36	1	Loss	Ana
FBgn0037543	3R	CG10903	276	214	3	Loss	Wil
FBgn0037573	3R	CG7483	399	166	2	Loss	Pse
FBgn0037581	3R	CG7352	466	287	1	Loss	Wil
FBgn0037592	3R	CG11737	455	310	1	Loss	Wil
FBgn0037623	3R	CG9801	709	300	2	Loss	Node2
FBgn0037623	3R	CG9801	709	300	2	Loss	Wil
FBgn0037672	3R	CG12952	268	238	2	Loss	Node4
FBgn0037689	3R	CG8135	694	499	2	Loss	Ana
FBgn0037700	3R	CG8149	308	10	1	Loss	Wil
FBgn0037716	3R	CG8273	874	639	2	Loss	Wil
FBgn0037735	3R	CG16899	357	254	3	Loss	Wil
FBgn0037747	3R	CG8481	178	11	1	Loss	Node1
FBgn0037770	3R	CG5358	530	179	2	Loss	Node2
FBgn0037801	3R	CG3999	985	505	4	Loss	Ana
FBgn0037801	3R	CG3999	985	505	4	Loss	Wil
FBgn0037802	3R	CG6284	317	22	1	Loss	Node3
FBgn0037802	3R	CG6284	317	64	2	Loss	Node3
FBgn0037802	3R	CG6284	317	205	3	Loss	Node3
FBgn0037802	3R	CG6284	317	247	4	Loss	Node3
FBgn0037802	3R	CG6284	317	64	2	Loss	Wil
FBgn0037814	3R	CG6325	892	668	6	Loss	Ana
FBgn0037829	3R	CG14691	522	317	5	Loss	Pse
FBgn0037846	3R	CG6574	444	357	4	Loss	Wil
FBgn0037849	3R	CG4596	425	234	2	Loss	Node4
FBgn0037853	3R	CG14696	457	338	3	Loss	Wil
FBgn0037880	3R	CG17726	437	108	1	Loss	Wil
FBgn0037883	3R	CG14701	86	61	2	Loss	Wil
FBgn0037894	3R	CG5252	1018	401	3	Loss	Pse
FBgn0037894	3R	CG5252	1018	848	5	Loss	Pse
FBgn0037901	3R	CG6744	583	447	2	Loss	Wil
FBgn0037922	3R	CG14711	377	87	2	Loss	Wil
FBgn0037922	3R	CG14711	377	256	3	Loss	Wil
FBgn0037949	3R	CG17360	1354	868	4	Loss	Pse
FBgn0037949	3R	CG17360	1354	1192	8	Loss	Wil
FBgn0037955	3R	CG6950	450	101	1	Loss	Node4
FBgn0037978	3R	CG3571	575	44	1	Loss	Wil
FBgn0038000	3R	CG10014	421	221	2	Loss	Node6
FBgn0038013	3R	CG10038	325	43	1	Loss	Wil
FBgn0038029	3R	CG17639	222	67	1	Loss	Wil
FBgn0038037	3R	CG11466	516	242	2	Loss	Wil
FBgn0038106	3R	CG7488	373	83	1	Loss	Node4
FBgn0038153	3R	CG14376	806	305	2	Loss	Ere
FBgn0038168	3R	CG9591	994	760	6	Loss	Node3
FBgn0038181	3R	CG9297	952	255	7	Loss	Node6
FBgn0038188	3R	CG9929	313	39	1	Loss	Pse
FBgn0038188	3R	CG9929	313	115	2	Loss	Wil
FBgn0038194	3R	CG3050	508	227	2	Loss	Ana
FBgn0038194	3R	CG3050	508	454	4	Loss	Wil
FBgn0038206	3R	CG3172	343	293	3	Loss	Gri
FBgn0038235	3R	CG8461	244	22	1	Loss	Ana
FBgn0038271	3R	CG3731	470	201	3	Loss	Wil
FBgn0038296	3R	CG6752	1332	769	7	Loss	Wil
FBgn0038302	3R	CG4210	174	25	1	Loss	Wil
FBgn0038318	3R	CG6236	680	576	6	Loss	Pse
FBgn0038320	3R	CG4931	1291	737	3	Loss	Node4
FBgn0038327	3R	CG5063	292	239	1	Loss	Wil
FBgn0038342	3R	CG14870	241	211	2	Loss	Node3
FBgn0038344	3R	CG5205	2183	1066	4	Loss	Wil
FBgn0038424	3R	CG17565	419	118	2	Loss	Ana
FBgn0038427	3R	CG12753	1067	165	3	Loss	Wil
FBgn0038432	3R	CG14883	330	221	3	Loss	Ana
FBgn0038432	3R	CG14883	330	221	3	Loss	Wil
FBgn0038454	3R	CG10324	543	45	1	Loss	Wil
FBgn0038501	3R	CG5319	677	498	4	Loss	Wil
FBgn0038516	3R	CG5840	273	26	1	Loss	Moj
FBgn0038540	3R	CG14321	121	100	2	Loss	Node2
FBgn0038569	3R	CG7218	676	66	1	Loss	Wil
FBgn0038574	3R	CG7212	971	445	4	Loss	Wil
FBgn0038574	3R	CG7212	971	711	6	Loss	Wil
FBgn0038655	3R	CG14297	250	72	2	Loss	Pse
FBgn0038655	3R	CG14297	250	130	3	Loss	Wil
FBgn0038662	3R	CG14290	107	91	3	Loss	Node4
FBgn0038662	3R	CG14290	107	91	3	Loss	Moj
FBgn0038662	3R	CG14290	107	91	3	Loss	Gri
FBgn0038692	3R	CG3773	368	288	2	Loss	Pse
FBgn0038692	3R	CG3773	368	288	2	Loss	Wil
FBgn0038700	3R	CG3734	473	206	3	Loss	Pse
FBgn0038701	3R	CG18493	480	348	5	Loss	Pse
FBgn0038701	3R	CG18493	480	292	4	Loss	Wil
FBgn0038720	3R	CG6231	585	503	5	Loss	Wil
FBgn0038721	3R	CG16718	1075	415	6	Loss	Ana
FBgn0038810	3R	CG5434	650	380	2	Loss	Pse
FBgn0038810	3R	CG5434	650	380	2	Loss	Wil
FBgn0038827	3R	CG17269	1478	491	7	Loss	Wil
FBgn0038835	3R	CG17274	637	395	5	Loss	Ana
FBgn0038835	3R	CG17274	637	395	5	Loss	Wil
FBgn0038854	3R	CG7044	974	551	3	Loss	Wil
FBgn0038921	3R	CG6332	353	193	2	Loss	Wil
FBgn0038950	3R	CG5382	299	34	1	Loss	Wil
FBgn0038960	3R	CG13855	706	475	4	Loss	Node3
FBgn0038960	3R	CG13855	706	304	3	Loss	Wil
FBgn0038973	3R	CG18594	176	131	1	Loss	Node3
FBgn0038977	3R	CG5376	229	207	2	Loss	Wil
FBgn0039005	3R	CG6969	830	675	3	Loss	Wil
FBgn0039016	3R	CG4792	2249	779	2	Loss	Node4
FBgn0039016	3R	CG4792	2249	270	1	Loss	Mel
FBgn0039028	3R	CG13840	453	448	2	Loss	Mel
FBgn0039055	3R	CG4656	806	106	3	Loss	Wil
FBgn0039061	3R	CG6747	532	366	3	Loss	Node4
FBgn0039068	3R	CG13827	233	144	2	Loss	Yak
FBgn0039156	3R	CG6178	544	223	1	Loss	Wil
FBgn0039158	3R	CG6182	306	200	1	Loss	Wil
FBgn0039183	3R	CG6413	982	634	3	Loss	Pse
FBgn0039222	3R	CG6879	1439	1366	4	Loss	Node4
FBgn0039227	3R	CG11375	1654	848	2	Loss	Pse
FBgn0039227	3R	CG11375	1654	1332	3	Loss	Wil
FBgn0039244	3R	CG11069	604	504	9	Loss	Ana
FBgn0039272	3R	CG11836	223	131	2	Loss	Yak
FBgn0039301	3R	CG11875	320	184	2	Loss	Ana
FBgn0039335	3R	CG5127	640	159	3	Loss	Wil
FBgn0039338	3R	CG4548	1311	653	3	Loss	Wil
FBgn0039417	3R	CG6073	369	331	4	Loss	Node2
FBgn0039450	3R	CG5484	402	325	3	Loss	Wil
FBgn0039486	3R	CG6074	311	18	1	Loss	Wil
FBgn0039500	3R	CG5984	271	173	2	Loss	Wil
FBgn0039541	3R	CG12876	836	736	4	Loss	Wil
FBgn0039543	3R	CG12428	618	435	3	Loss	Wil
FBgn0039558	3R	CG4980	278	25	1	Loss	Wil
FBgn0039562	3R	CG5520	787	13	1	Loss	Moj
FBgn0039588	3R	CG12413	696	89	2	Loss	Wil
FBgn0039644	3R	CG11897	1374	900	4	Loss	Node4
FBgn0039644	3R	CG11897	1374	765	3	Loss	Wil
FBgn0039650	3R	CG11900	179	26	1	Loss	Ana
FBgn0039688	3R	CG1964	1537	566	4	Loss	Ana
FBgn0039715	3R	CG7814	888	212	2	Loss	Pse
FBgn0039737	3R	CG7920	477	415	4	Loss	Node2
FBgn0039737	3R	CG7920	477	415	4	Loss	Pse
FBgn0039784	3R	CG9698	495	133	3	Loss	Wil
FBgn0039787	3R	CG9702	676	122	1	Loss	Vir
FBgn0039787	3R	CG9702	676	122	1	Loss	Gri
FBgn0039796	3R	CG12069	356	193	2	Loss	Wil
FBgn0039816	3R	CG11317	295	230	3	Loss	Wil
FBgn0039854	3R	CG1635	448	140	3	Loss	Wil
FBgn0039867	3R	CG2261	424	23	1	Loss	Node2
FBgn0039877	3R	CG2118	698	655	6	Loss	Wil
FBgn0039879	3R	CG11575	603	232	1	Loss	Node2
FBgn0039889	4	CG2219	312	22	1	Loss	Wil
FBgn0039902	4	CG2177	309	140	2	Loss	Wil
FBgn0040078	3R	CG4003	456	272	1	Loss	Ana
FBgn0040207	X	CG13956	819	240	4	Loss	Pse
FBgn0040227	3R	CG10161	560	278	2	Loss	Pse
FBgn0040236	X	CG12132	1742	922	3	Loss	Wil
FBgn0040236	X	CG12132	1742	1296	5	Loss	Wil
FBgn0040273	2R	CG7626	1078	754	10	Loss	Node3
FBgn0040273	2R	CG7626	1078	890	11	Loss	Pse
FBgn0040273	2R	CG7626	1078	649	9	Loss	Wil
FBgn0040273	2R	CG7626	1078	385	5	Loss	Moj
FBgn0040273	2R	CG7626	1078	124	1	Loss	Gri
FBgn0040285	X	CG9195	343	164	4	Loss	Vir
FBgn0040290	3L	CG7487	1579	873	2	Loss	Mel
FBgn0040346	X	CG3704	382	194	1	Loss	Pse
FBgn0040346	X	CG3704	382	312	2	Loss	Pse
FBgn0040346	X	CG3704	382	312	2	Loss	Wil
FBgn0040930	X	CG15352	96	10	1	Loss	Node6
FBgn0041171	3L	CG15010	1326	428	1	Loss	Node2
FBgn0041203	X	CG1848	1257	624	4	Loss	Ana
FBgn0042102	3R	CG18745	433	157	3	Loss	Pse
FBgn0042205	3R	CG18764	409	39	1	Loss	Wil
FBgn0043362	2L	CG14001	3489	97	1	Loss	Ana
FBgn0043458	3L	CG12084	793	372	2	Loss	Node2
FBgn0045478	3L	CG32257	406	197	3	Loss	Pse
FBgn0045478	3L	CG32257	406	197	3	Loss	Wil
FBgn0045502	X	CG32664	408	356	2	Loss	Wil
FBgn0046296	3L	CG11534	492	251	2	Loss	Ana
FBgn0046704	2L	CG11199	1201	325	5	Loss	Pse
FBgn0050046	2R	CG30046	839	353	4	Loss	Wil
FBgn0050259	2R	CG30259	464	323	4	Loss	Wil
FBgn0050344	2R	CG30344	507	156	3	Loss	Wil
FBgn0050354	2R	CG30354	86	29	1	Loss	Node3
FBgn0050390	2R	CG30390	289	13	1	Loss	Wil
FBgn0050392	2R	CG30392	223	52	1	Loss	Wil
FBgn0050418	2R	CG30418	587	441	4	Loss	Wil
FBgn0051028	3R	CG31028	1109	837	4	Loss	Wil
FBgn0051028	3R	CG31028	1109	973	6	Loss	Wil
FBgn0051028	3R	CG31028	1109	837	4	Loss	Moj
FBgn0051075	3R	CG31075	485	388	5	Loss	Node2
FBgn0051198	3R	CG31198	940	174	1	Loss	Node2
FBgn0051233	3R	CG31233	952	231	1	Loss	Wil
FBgn0051304	3R	CG31304	1363	183	2	Loss	Wil
FBgn0051304	3R	CG31304	1363	510	7	Loss	Wil
FBgn0051343	3R	CG31343	961	235	2	Loss	Pse
FBgn0051343	3R	CG31343	961	235	2	Loss	Wil
FBgn0051368	3R	CG31368	1480	1209	6	Loss	Ana
FBgn0051368	3R	CG31368	1480	198	2	Loss	Pse
FBgn0051368	3R	CG31368	1480	1209	6	Loss	Wil
FBgn0051547	3R	CG31547	1068	675	5	Loss	Pse
FBgn0051673	2L	CG31673	326	245	2	Loss	Wil
FBgn0051739	2L	CG31739	1082	312	4	Loss	Wil
FBgn0052226	3L	CG32226	1350	822	2	Loss	Pse
FBgn0052227	3L	CG32227	1272	724	6	Loss	Pse
FBgn0052227	3L	CG32227	1272	819	7	Loss	Wil
FBgn0052260	3L	CG32260	575	336	3	Loss	Ana
FBgn0052260	3L	CG32260	575	336	3	Loss	Wil
FBgn0052351	3L	CG32351	552	351	1	Loss	Gri
FBgn0052396	3L	CG32396	462	19	1	Loss	Wil
FBgn0052557	X	CG32557	645	312	3	Loss	Pse
FBgn0052557	X	CG32557	645	312	3	Loss	Wil
FBgn0052677	X	CG32677	1400	72	1	Loss	Moj
FBgn0053080	X	CG33080	925	233	3	Loss	Pse
FBgn0053080	X	CG33080	925	233	3	Loss	Wil
FBgn0053138	2R	CG33138	685	397	3	Loss	Wil
FBgn0053456	2R	CG33456	665	207	3	Loss	Ana
FBgn0053456	2R	CG33456	665	207	3	Loss	Wil
FBgn0053505	2R	CG33505	484	405	4	Loss	Wil
FBgn0053511	2L	CG33511	389	342	3	Loss	Node1
FBgn0054007	2L	CG34007	94	44	1	Loss	Wil
FBgn0061476	3R	CG18729	641	344	1	Loss	Node2
FBgn0067783	3R	CG4241	365	64	2	Loss	Moj

## Sheet: Table S4
Table S4 | 12 cases of concurrent intron gain and loss and cases of independent events
genes with concurrent gain and loss events
Adjacent gain and loss events?	number of introns	species	gene name	intron position (+ present;- absent)
			FBgn0041203	202	224	417	624	1154
		Melanogaster	FBgn0041203	+	+	-	+	+
		Yakuba	FBgn0041203	+	+	-	+	+
		Erecta	FBgn0041203	+	+	-	+	+
yes	5	Ananassae	FBgn0041203	+	+	+	-	+
		Pseudoobscura	FBgn0041203	+	+	-	+	+
		Willistoni	FBgn0041203	+	+	-	+	+
		Mojavensis	FBgn0041203	+	+	-	+	+
		Virilis	FBgn0041203	+	+	-	+	+
		Grimshawi	FBgn0041203	+	+	-	+	+
			FBgn0031985	41	85	264	322	445	589	828	941	1159	1221	1276	1583	1611
		Melanogaster	FBgn0031985	+	+	+	-	+	+	+	+	+	+	+	+	+
		Yakuba	FBgn0031985	+	+	+	-	+	+	+	+	+	+	+	+	+
		Erecta	FBgn0031985	+	+	+	-	+	+	+	+	+	+	+	+	+
		Ananassae	FBgn0031985	+	+	+	-	+	+	-	+	+	+	+	+	+
yes &no	12	Pseudoobscura	FBgn0031985	+	+	+	-	+	+	+	+	+	+	+	+	+
		Willistoni	FBgn0031985	+	+	-	+	+	+	-	+	+	+	-	+	+
		Mojavensis	FBgn0031985	+	+	+	-	+	+	+	+	+	+	-	+	+
		Virilis	FBgn0031985	+	+	+	-	+	+	+	+	+	+	-	+	+
		Grimshawi	FBgn0031985	+	+	+	-	+	+	+	+	+	+	-	+	+
	Dhc93AB		FBgn0013812	251	302	373	453	548	636	787	1313	1404	1718	1987	2067	2304	2422	2697	2817	2870	2910	3320	3376	3542	3713	3770	3875	4014	4348	4397	4442
	CG3723	Melanogaster	FBgn0013812	+	+	+	+	+	+	+	+	+	+	-	+	+	+	+	+	+	+	+	+	+	+	+	+	+	+	+	+
		Yakuba	FBgn0013812	+	+	+	+	+	+	+	+	+	+	-	+	+	+	+	+	+	+	+	+	+	+	+	+	+	+	+	+
		Erecta	FBgn0013812	+	+	+	+	+	+	+	+	+	+	-	+	+	+	+	+	+	+	+	+	+	+	+	+	+	+	+	+
		Ananassae	FBgn0013812	+	+	+	+	+	+	+	+	+	-	-	+	+	+	+	+	+	-	+	+	+	+	+	+	+	+	+	+
		Pseudoobscura	FBgn0013812	+	+	+	+	+	+	+	+	+	-	-	+	+	+	+	+	+	-	+	+	+	+	+	+	+	+	+	+
no	30	Willistoni	FBgn0013812	+	+	-	+	+	+	+	+	+	-	+	+	+	+	+	+	+	-	+	+	+	+	+	+	+	+	+	+
		Mojavensis	FBgn0013812	+	+	+	+	+	+	+	+	+	-	-	+	+	+	+	+	+	-	+	+	+	+	+	+	+	+	+	+
		Virilis	FBgn0013812	+	+	+	+	+	+	+	+	+	-	-	+	+	+	+	+	+	-	+	+	+	+	+	+	+	+	+	+
		Grimshawi	FBgn0013812	+	+	+	+	+	+	+	+	+	-	-	+	+	+	+	+	+	-	+	+	+	+	+	+	+	+	+	+
			FBgn0034817	44	570	620
		Melanogaster	FBgn0034817	-	+	+
		Yakuba	FBgn0034817	-	+	+
		Erecta	FBgn0034817	-	+	+
		Ananassae	FBgn0034817	-	+	+
		Pseudoobscura	FBgn0034817	-	+	+
no	3	Willistoni	FBgn0034817	+	+	-
		Mojavensis	FBgn0034817	-	+	+
		Virilis	FBgn0034817	-	+	+
		Grimshawi	FBgn0034817	-	+	+
			FBgn0035252	29	116	156
		Melanogaster	FBgn0035252	+	+	-
		Yakuba	FBgn0035252	+	+	-
		Erecta	FBgn0035252	+	+	-
		Ananassae	FBgn0035252	+	+	-
		Pseudoobscura	FBgn0035252	+	+	-
yes	3	Willistoni	FBgn0035252	+	-	+
		Mojavensis	FBgn0035252	+	+	-
		Virilis	FBgn0035252	+	+	-
		Grimshawi	FBgn0035252	+	+	-
			FBgn0036663	103	145	508	563	951	995	1115	1163	1200	1245	1355	1817	1850	2070
		Melanogaster	FBgn0036663	+	+	+	+	+	+	+	+	+	+	+	-	+	+
		Yakuba	FBgn0036663	+	+	+	+	+	+	+	+	+	+	+	-	+	+
		Erecta	FBgn0036663	+	+	+	+	+	+	+	+	+	+	+	-	+	+
		Ananassae	FBgn0036663	+	+	+	+	+	+	+	+	+	+	+	-	+	+
		Pseudoobscura	FBgn0036663	+	+	+	+	+	+	+	+	+	+	+	-	+	+
no	14	Willistoni	FBgn0036663	+	+	+	+	-	+	+	+	+	+	+	+	+	+
		Mojavensis	FBgn0036663	+	+	+	+	+	+	+	+	+	+	-	-	+	+
		Virilis	FBgn0036663	+	+	+	+	+	+	+	+	+	+	-	-	+	+
		Grimshawi	FBgn0036663	+	+	+	+	+	+	+	+	+	+	-	-	+	+
			FBgn0039005	55	631	675	732
		Melanogaster	FBgn0039005	+	-	+	+
		Yakuba	FBgn0039005	+	-	+	+
		Erecta	FBgn0039005	+	-	+	+
		Ananassae	FBgn0039005	+	-	+	+
		Pseudoobscura	FBgn0039005	+	-	+	+
yes	4	Willistoni	FBgn0039005	+	+	-	+
		Mojavensis	FBgn0039005	+	-	+	+
		Virilis	FBgn0039005	+	-	+	+
		Grimshawi	FBgn0039005	+	-	+	+
			FBgn0034527	60	148	197	233	285	377	429	465
		Melanogaster	FBgn0034527	+	+	+	-	-	+	+	+
		Yakuba	FBgn0034527	+	+	+	-	-	+	+	+
		Erecta	FBgn0034527	+	+	+	-	-	+	+	+
		Ananassae	FBgn0034527	+	+	+	-	-	+	+	+
		Pseudoobscura	FBgn0034527	+	+	+	-	-	+	+	+
no	8	Willistoni	FBgn0034527	+	-	+	+	+	+	+	+
		Mojavensis	FBgn0034527	+	+	+	-	-	+	+	+
		Virilis	FBgn0034527	+	+	+	-	-	+	+	+
		Grimshawi	FBgn0034527	+	+	+	-	-	+	+	+
			FBgn0030218	103	178	327	362
		Melanogaster	FBgn0030218	+	-	+	+
		Yakuba	FBgn0030218	+	-	+	+
		Erecta	FBgn0030218	+	-	+	+
yes	4	Ananassae	FBgn0030218	+	-	+	+
		Pseudoobscura	FBgn0030218	-	+	+	+
		Willistoni	FBgn0030218	-	+	+	+
		Mojavensis	FBgn0030218	-	+	+	+
		Virilis	FBgn0030218	-	+	+	+
		Grimshawi	FBgn0030218	-	+	+	+
genes with concurrent gain and loss events, with only 2 introns
			FBgn0035691	232	437
		Melanogaster	FBgn0035691	-	+
only 2 introns, must be adjacent	2	Yakuba	FBgn0035691	-	+
		Erecta	FBgn0035691	-	+
		Ananassae	FBgn0035691	+	-
		Pseudoobscura	FBgn0035691	-	+
		Willistoni	FBgn0035691	-	+
		Mojavensis	FBgn0035691	-	-
		Virilis	FBgn0035691	-	-
		Grimshawi	FBgn0035691	-	-
			FBgn0036509	64	295
		Melanogaster	FBgn0036509	+	-
		Yakuba	FBgn0036509	+	-
		Erecta	FBgn0036509	+	-
only 2 introns, must be adjacent	2	Ananassae	FBgn0036509	+	-
		Pseudoobscura	FBgn0036509	+	-
		Willistoni	FBgn0036509	-	+
		Mojavensis	FBgn0036509	+	-
		Virilis	FBgn0036509	+	-
		Grimshawi	FBgn0036509	+	-
			FBgn0032923	63	408
		Melanogaster	FBgn0032923	+	-
		Yakuba	FBgn0032923	+	-
		Erecta	FBgn0032923	+	-
only 2 introns, must be adjacent	2	Ananassae	FBgn0032923	-	+
		Pseudoobscura	FBgn0032923	-	+
		Willistoni	FBgn0032923	-	+
		Mojavensis	FBgn0032923	-	+
		Virilis	FBgn0032923	-	+
		Grimshawi	FBgn0032923	-	+
Genes with multiple gain and loss events (includes concurrent cases)
FBgn0002466
FBgn0003308
FBgn0003515
FBgn0013812
FBgn0023171
FBgn0024698
FBgn0026150
FBgn0026313
FBgn0028518
FBgn0028848
FBgn0028897
FBgn0028918
FBgn0029853
FBgn0030218
FBgn0030395
FBgn0031255
FBgn0031496
FBgn0031515
FBgn0031545
FBgn0031769
FBgn0031985
FBgn0032923
FBgn0034436
FBgn0034527
FBgn0034716
FBgn0034817
FBgn0035252
FBgn0035691
FBgn0035892
FBgn0036028
FBgn0036096
FBgn0036487
FBgn0036509
FBgn0036566
FBgn0036628
FBgn0036663
FBgn0036757
FBgn0037239
FBgn0039005
FBgn0039183
FBgn0039272
FBgn0040236
FBgn0041203
FBgn0043362
FBgn0045502
FBgn0046296
FBgn0050390
FBgn0052226
FBgn0052557

## Sheet: Table S5
Table S5 | 180 large protein coding insertions that do not undergo splicing (GeneWise false positives - exons predicted as novel introns)														* have strong consensus 5' splice sites
FlyBase_Number	Chromosome	CG_number	gene_length_aa	Alternative_gene_name	intron_ordinal_number(unreliable)	insertion_position_aa	Is_this_a_novel_intron	Where_is_this_insertion_gained	Insertion_Length	insertion_phase	PTC	Size_class
FBgn0030417	X	CG15725	745	CG15725-PA	2	249	NOT_SPLICED	Yak	123	1	No	3n
FBgn0003022	2R	CG5581	424	Ote-PA	1	240	NOT_SPLICED	Ana	222	1	No	3n
FBgn0004584	2L	CG3178	679	Rrp1-PA	1	281	NOT_SPLICED	Ana	72	1	No	3n
FBgn0004959	X	CG6578	574	phm-PA	3	300	NOT_SPLICED	Ana	147	1	No	3n
FBgn0015376	2L	CG33122	993	cutlet-PA	2	372	NOT_SPLICED	Ana	57	1	No	3n
FBgn0026573	2R	CG8290	1199	CG8290-PA	4	659	NOT_SPLICED	Ana	81	2	No	3n
FBgn0027375	3L	CG4879	1058	RecQ5-PB	4	909	NOT_SPLICED	Ana	135	0	No	3n
FBgn0028669	2R	CG30329	904	Vha100-3-PA	2	375	NOT_SPLICED	Ana	90	2	No	3n
FBgn0029914	X	CG4558	380	CG4558-PA	2	258	NOT_SPLICED	Ana	57	1	No	3n
FBgn0029928	X	CG3032	431	CG3032-PA	1	99	NOT_SPLICED	Ana	45	1	No	3n
FBgn0033154	2R	CG1850	681	CG1850-PA	1	218	NOT_SPLICED	Ana	267	0	No	3n
FBgn0034598	2R	CG4266	1215	CG4266-PA	9	1009	NOT_SPLICED	Ana	66	1	No	3n
FBgn0035665	3L	CG6483	274	Jon65Aiii-PA	1	22	NOT_SPLICED	Ana	90	1	No	3n
FBgn0037981	3R	CG3169	384	Spt3-PA	1	70	NOT_SPLICED	Ana	75	0	No	3n
FBgn0038153	3R	CG14376	806	CG14376-PA	1	293	NOT_SPLICED	Ana	423	1	No	3n
FBgn0038825	3R	CG15690	136	CG15690-PA	1	88	NOT_SPLICED	Ana	63	1	No	3n
FBgn0038968	3R	CG12499	2059	CG12499-PA	1	90	NOT_SPLICED	Ana	84	0	No	3n
FBgn0039511	3R	CG3330	288	CG3330-PA	1	144	NOT_SPLICED	Ana	69	0	No	3n
FBgn0050046	2R	CG30046	839	CG30046-PB	6	683	NOT_SPLICED	Ana	84	2	No	3n
FBgn0053959	3R	CG33959	456	Octbeta3R-PB	1	44	NOT_SPLICED	Ana	93	1	No	3n
FBgn0004959	X	CG6578	574	phm-PA	3	319	NOT_SPLICED	Pse	201	1	No	3n
FBgn0015772	2L	CG10637	1488	Nak-PA	8	1150	NOT_SPLICED	Pse	84	0	No	3n
FBgn0027788	2R	CG11194	425	Hey-PA	3	321	NOT_SPLICED	Pse	63	0	No	3n
FBgn0029656	X	CG10793	479	CG10793-PA	1	165	NOT_SPLICED	Pse	66	2	No	3n
FBgn0030956	X	CG18259	474	CG18259-PA	2	132	NOT_SPLICED	Pse	75	1	No	3n
FBgn0031715	2L	CG14016	243	tomb-PA	2	180	NOT_SPLICED	Pse	129	2	No	3n
FBgn0032100	2L	CG13108	233	CG13108-PA	1	41	NOT_SPLICED	Pse	66	1	No	3n
FBgn0033154	2R	CG1850	681	CG1850-PA	1	192	NOT_SPLICED	Pse	129	0	No	3n
FBgn0035193	3L	CG9192	311	CG9192-PA	1	195	NOT_SPLICED	Pse	75	2	No	3n
FBgn0035564	3L	CG13715	103	CG13715-PA	1	33	NOT_SPLICED	Pse	63	1	No	3n
FBgn0035699	3L	CG13300	388	CG13300-PA	3	280	NOT_SPLICED	Pse	153	0	No	3n
FBgn0035998	3L	CG3437	343	CG3437-PA	4	297	NOT_SPLICED	Pse	87	2	No	3n
FBgn0038221	3R	CG3259	588	CG3259-PA	3	246	NOT_SPLICED	Pse	159	0	No	3n
FBgn0038359	3R	CG5614	358	CG5614-PA	1	149	NOT_SPLICED	Pse	258	0	No	3n
FBgn0038968	3R	CG12499	2059	CG12499-PA	1	58	NOT_SPLICED	Pse	48	0	No	3n
FBgn0039028	3R	CG13840	453	CG13840-PA	1	244	NOT_SPLICED	Pse	90	0	No	3n
FBgn0039338	3R	CG4548	1311	XNP-PA	1	228	NOT_SPLICED	Pse	495	1	No	3n
FBgn0039451	3R	CG6420	909	CG6420-PA	1	82	NOT_SPLICED	Pse	105	1	No	3n
FBgn0039511	3R	CG3330	288	CG3330-PA	1	255	NOT_SPLICED	Pse	102	2	No	3n
FBgn0004577	3R	CG3477	690	Pxd-PA	3	179	NOT_SPLICED	Wil	66	1	No	3n
FBgn0013263	3L	CG33261	582	Trl-PA	5	475	NOT_SPLICED	Wil	162	0	No	3n
FBgn0016070	3L	CG5263	999	smg-PA	1	479	NOT_SPLICED	Wil	96	0	No	3n
FBgn0023077	X	CG2457	241	inaF-PA	1	143	NOT_SPLICED	Wil	57	1	No	3n
FBgn0023097	3R	CG5206	1133	bon-PA	1	34	NOT_SPLICED	Wil	90	1	No	3n
FBgn0026432	3L	CG5688	1351	Grip163-PA	4	876	NOT_SPLICED	Wil	96	2	No	3n
FBgn0027914	3L	CG10670	726	Gen-PA	5	616	NOT_SPLICED	Wil	63	2	No	3n
FBgn0029113	3L	CG7528	700	Uba2-PA	4	222	NOT_SPLICED	Wil	177	1	No	3n
FBgn0029782	X	CG15776	623	CG15776-PA	1	155	NOT_SPLICED	Wil	75	1	No	3n
FBgn0029872	X	CG12543	227	CG12543-PA	1	53	NOT_SPLICED	Wil	81	1	No	3n
FBgn0029941	X	CG1677	1000	CG1677-PA	2	625	NOT_SPLICED	Wil	231	1	No	3n
FBgn0030091	X	CG7065	1231	CG7065-PA	2	780	NOT_SPLICED	Wil	84	1	No	3n
FBgn0031233	2L	CG11490	715	CG11490-PA	3	504	NOT_SPLICED	Wil	63	1	No	3n	*	its an intron in FB with no EST support
FBgn0031490	2L	CG17264	704	CG17264-PA	1	126	NOT_SPLICED	Wil	63	2	No	3n
FBgn0031566	2L	CG2818	707	CG2818-PA	1	84	NOT_SPLICED	Wil	75	1	No	3n
FBgn0031759	2L	CG9088	1838	lid-PA	1	88	NOT_SPLICED	Wil	99	1	No	3n
FBgn0032123	2L	CG3811	1197	Oatp30B-PA	7	1148	NOT_SPLICED	Wil	54	1	No	3n
FBgn0032127	2L	CG13114	417	CG13114-PA	1	207	NOT_SPLICED	Wil	96	1	No	3n
FBgn0032271	2L	CG7329	457	CG7329-PA	2	118	NOT_SPLICED	Wil	63	1	No	3n
FBgn0032640	2L	CG5094	331	Sgt-PA	1	290	NOT_SPLICED	Wil	63	1	No	3n
FBgn0033419	2R	CG12932	466	CG12932-PA	1	263	NOT_SPLICED	Wil	54	1	No	3n
FBgn0035145	3L	CG12031	1553	MED14-PA	9	1512	NOT_SPLICED	Wil	78	1	No	3n
FBgn0035160	3L	CG13897	333	CG13897-PA	2	188	NOT_SPLICED	Wil	84	1	No	3n
FBgn0035699	3L	CG13300	388	CG13300-PA	3	297	NOT_SPLICED	Wil	138	0	No	3n
FBgn0035710	3L	CG10121	741	SP1173-PC	2	290	NOT_SPLICED	Wil	84	2	No	3n
FBgn0035997	3L	CG3445	669	phol-PA	1	456	NOT_SPLICED	Wil	66	1	No	3n
FBgn0036003	3L	CG14180	318	CG14180-PA	2	74	NOT_SPLICED	Wil	144	1	No	3n
FBgn0036032	3L	CG16711	1473	CG16711-PA	2	1261	NOT_SPLICED	Wil	102	1	No	3n
FBgn0036082	3L	CG12362	511	CG12362-PB	1	133	NOT_SPLICED	Wil	69	0	No	3n
FBgn0036291	3L	CG10681	212	CG10681-PA	2	159	NOT_SPLICED	Wil	120	1	No	3n
FBgn0036425	3L	CG9587	1552	CG9587-PA	2	1430	NOT_SPLICED	Wil	117	0	No	3n
FBgn0036485	3L	CG6869	503	FucTA-PA	2	109	NOT_SPLICED	Wil	144	1	No	3n
FBgn0036725	3L	CG18265	1322	CG18265-PA	1	1153	NOT_SPLICED	Wil	105	1	No	3n
FBgn0036935	3L	CG14186	704	CG14186-PA	3	553	NOT_SPLICED	Wil	111	1	No	3n
FBgn0037698	3R	CG16779	1980	CG16779-PA	1	34	NOT_SPLICED	Wil	198	1	No	3n
FBgn0037698	3R	CG16779	1980	CG16779-PA	7	1519	NOT_SPLICED	Wil	84	1	No	3n
FBgn0037703	3R	CG8165	854	CG8165-PA	1	86	NOT_SPLICED	Wil	69	1	No	3n
FBgn0039601	3R	CG1523	621	CG1523-PA	3	341	NOT_SPLICED	Wil	120	1	No	3n
FBgn0041342	3L	CG1049	526	Cct1-PC	1	86	NOT_SPLICED	Wil	72	2	No	3n
FBgn0050376	2R	CG30376	226	CG30376-PA	1	107	NOT_SPLICED	Wil	174	1	No	3n
FBgn0051204	3R	CG31204	491	CG31204-PA	1	59	NOT_SPLICED	Wil	48	1	No	3n
FBgn0051860	2L	CG31860	669	CG31860-PA	2	458	NOT_SPLICED	Wil	60	1	No	3n
FBgn0052170	3L	CG32170	540	CG32170-PA	1	458	NOT_SPLICED	Wil	51	2	No	3n
FBgn0001077	3R	CG2047	410	ftz-PA	1	79	NOT_SPLICED	Moj	72	2	No	3n
FBgn0001227	3L	CG4167	445	Hsp67Ba-PA	1	343	NOT_SPLICED	Moj	138	2	No	3n
FBgn0001330	X	CG3228	1192	kz-PA	3	199	NOT_SPLICED	Moj	183	0	No	3n
FBgn0001330	X	CG3228	1192	kz-PA	4	550	NOT_SPLICED	Moj	90	2	No	3n
FBgn0003254	2R	CG7230	661	rib-PA	1	139	NOT_SPLICED	Moj	177	0	No	3n
FBgn0004873	2R	CG9325	1156	hts-PA	9	822	NOT_SPLICED	Moj	54	1	No	3n
FBgn0024997	X	CG2681	626	CG2681-PA	1	164	NOT_SPLICED	Moj	186	1	No	3n
FBgn0026145	X	CG3126	1571	C3G-PA	4	565	NOT_SPLICED	Moj	123	2	No	3n
FBgn0026145	X	CG3126	1571	C3G-PA	8	760	NOT_SPLICED	Moj	78	2	No	3n
FBgn0028884	2L	CG4892	190	CG4892-PA	1	107	NOT_SPLICED	Moj	108	1	No	3n
FBgn0028919	2L	CG16865	247	CG16865-PA	3	141	NOT_SPLICED	Moj	54	1	No	3n
FBgn0029769	X	CG3239	560	CG3239-PA	1	74	NOT_SPLICED	Moj	105	1	No	3n
FBgn0030815	X	CG8945	1430	CG8945-PC	2	688	NOT_SPLICED	Moj	78	1	No	3n
FBgn0030843	X	CG12432	577	CG12432-PA	1	112	NOT_SPLICED	Moj	93	1	No	3n
FBgn0031036	X	CG14220	327	CG14220-PA	2	48	NOT_SPLICED	Moj	90	2	No	3n
FBgn0031183	X	CG14621	373	CG14621-PA	4	351	NOT_SPLICED	Moj	60	2	No	3n
FBgn0032473	2L	CG5204	747	CG5204-PA	1	218	NOT_SPLICED	Moj	66	1	No	3n
FBgn0032473	2L	CG5204	747	CG5204-PA	2	448	NOT_SPLICED	Moj	60	0	No	3n
FBgn0033898	2R	CG8241	1242	CG8241-PA	1	162	NOT_SPLICED	Moj	57	2	No	3n
FBgn0034401	2R	CG15100	1022	CG15100-PA	6	941	NOT_SPLICED	Moj	198	0	No	3n
FBgn0035193	3L	CG9192	311	CG9192-PA	1	168	NOT_SPLICED	Moj	75	1	No	3n
FBgn0035436	3L	CG12016	323	CG12016-PB	1	123	NOT_SPLICED	Moj	96	2	No	3n
FBgn0036680	3L	CG9665	497	CG9665-PA	2	392	NOT_SPLICED	Moj	75	1	No	3n
FBgn0036935	3L	CG14186	704	CG14186-PA	1	126	NOT_SPLICED	Moj	63	0	No	3n
FBgn0037207	3L	CG11100	437	Mes2-PB	3	180	NOT_SPLICED	Moj	108	1	No	3n
FBgn0037262	3R	CG1057	204	MED31-PB	3	182	NOT_SPLICED	Moj	81	0	No	3n
FBgn0037293	3R	CG12007	515	CG12007-PA	1	118	NOT_SPLICED	Moj	84	0	No	3n
FBgn0037445	3R	CG9727	1280	CG9727-PA	4	895	NOT_SPLICED	Moj	75	1	No	3n
FBgn0037698	3R	CG16779	1980	CG16779-PA	6	1417	NOT_SPLICED	Moj	72	1	No	3n
FBgn0037703	3R	CG8165	854	CG8165-PA	1	130	NOT_SPLICED	Moj	78	2	No	3n
FBgn0039513	3R	CG6599	1183	CG6599-PA	4	891	NOT_SPLICED	Moj	78	0	No	3n
FBgn0039602	3R	CG1647	1222	CG1647-PA	4	609	NOT_SPLICED	Moj	69	1	No	3n
FBgn0039807	3R	CG15546	410	CG15546-PA	1	313	NOT_SPLICED	Moj	165	1	No	3n
FBgn0050377	2R	CG30377	897	CG30377-PA	2	491	NOT_SPLICED	Moj	162	1	No	3n
FBgn0051643	2L	CG31643	899	CG31643-PA	1	71	NOT_SPLICED	Moj	72	1	No	3n
FBgn0000244	3R	CG9379	720	by-PA	1	310	NOT_SPLICED	Vir	78	1	No	3n
FBgn0001227	3L	CG4167	445	Hsp67Ba-PA	1	53	NOT_SPLICED	Vir	54	1	No	3n
FBgn0004896	2R	CG3668	456	fd59A-PA	2	427	NOT_SPLICED	Vir	93	2	No	3n
FBgn0015905	2L	CG4426	854	ast-PA	3	381	NOT_SPLICED	Vir	60	2	No	3n
FBgn0023444	2L	CG4063	700	ebi-PA	2	326	NOT_SPLICED	Vir	90	1	No	3n
FBgn0026064	3R	CG6715	705	KP78a-PA	1	615	NOT_SPLICED	Vir	54	1	No	3n
FBgn0028325	X	CG7010	443	l(1)G0334-PC	1	53	NOT_SPLICED	Vir	69	2	No	3n
FBgn0029708	X	CG3556	595	CG3556-PA	1	149	NOT_SPLICED	Vir	63	1	No	3n
FBgn0030012	X	CG18262	469	CG18262-PA	1	66	NOT_SPLICED	Vir	54	0	No	3n
FBgn0030398	X	CG2555	197	CG2555-PA	1	53	NOT_SPLICED	Vir	75	1	No	3n
FBgn0030808	X	CG4937	1226	RhoGAP15B-PA	1	345	NOT_SPLICED	Vir	75	1	No	3n
FBgn0031759	2L	CG9088	1838	lid-PA	1	65	NOT_SPLICED	Vir	132	1	No	3n
FBgn0032955	2L	CG2201	554	CG2201-PB	4	114	NOT_SPLICED	Vir	105	0	No	3n
FBgn0033029	2R	CG8426	844	l(2)NC136-PA	8	641	NOT_SPLICED	Vir	192	1	No	3n
FBgn0037743	3R	CG8412	678	CG8412-PA	5	499	NOT_SPLICED	Vir	72	1	No	3n
FBgn0038119	3R	CG17319	812	CG17319-PA	1	407	NOT_SPLICED	Vir	84	1	No	3n
FBgn0038359	3R	CG5614	358	CG5614-PA	1	209	NOT_SPLICED	Vir	69	1	No	3n
FBgn0042085	2R	CG3274	1688	Bap170-PA	1	64	NOT_SPLICED	Vir	81	2	No	3n
FBgn0051643	2L	CG31643	899	CG31643-PA	1	47	NOT_SPLICED	Vir	69	2	No	3n
FBgn0001150	X	CG7952	448	gtNoPB	2	247	NOT_SPLICED	Gri	117	0	No	3n
FBgn0001227	3L	CG4167	445	Hsp67BaNoPA	2	247	NOT_SPLICED	Gri	267	0	No	3n
FBgn0001301	2L	CG7210	1477	kelNoPB	5	1034	NOT_SPLICED	Gri	72	1	No	3n
FBgn0002941	3R	CG6534	659	slouNoPA	1	293	NOT_SPLICED	Gri	141	2	No	3n
FBgn0003022	2R	CG5581	424	OteNoPA	1	274	NOT_SPLICED	Gri	204	2	No	3n
FBgn0003254	2R	CG7230	661	ribNoPA	1	155	NOT_SPLICED	Gri	165	2	No	3n
FBgn0003330	3R	CG5595	435	SceNoPA	1	237	NOT_SPLICED	Gri	84	1	No	3n
FBgn0003486	3L	CG10594	543	spoNoPA	1	461	NOT_SPLICED	Gri	69	1	No	3n
FBgn0010316	2R	CG1772	245	dapNoPA	2	174	NOT_SPLICED	Gri	87	2	No	3n
FBgn0010830	3L	CG11238	585	l(3)04053NoPA	1	104	NOT_SPLICED	Gri	69	0	No	3n
FBgn0010830	3L	CG11238	585	l(3)04053NoPA	1	104	NOT_SPLICED	Gri	69	1	No	3n
FBgn0015234	3L	CG8522	1113	HLH106NoPB	1	255	NOT_SPLICED	Gri	57	1	No	3n
FBgn0020626	3R	CG6708	784	OsbpNoPA	1	373	NOT_SPLICED	Gri	93	2	No	3n
FBgn0021818	2R	CG6556	1557	cnkNoPA	3	1466	NOT_SPLICED	Gri	72	1	No	3n
FBgn0023444	2L	CG4063	700	ebiNoPA	2	290	NOT_SPLICED	Gri	66	0	No	3n
FBgn0024811	4	CG1587	271	CrkNoPC	5	175	NOT_SPLICED	Gri	54	2	No	3n
FBgn0027375	3L	CG4879	1058	RecQ5NoPB	4	928	NOT_SPLICED	Gri	75	2	No	3n
FBgn0028490	2L	CG31705	682	CG31705NoPC	1	283	NOT_SPLICED	Gri	84	1	No	3n
FBgn0028953	2R	CG14478	512	CG14478NoPA	1	224	NOT_SPLICED	Gri	84	1	No	3n
FBgn0029708	X	CG3556	595	CG3556NoPA	1	129	NOT_SPLICED	Gri	87	2	No	3n
FBgn0029789	X	CG3160	980	CG3160NoPA	9	814	NOT_SPLICED	Gri	111	0	No	3n
FBgn0030003	X	CG2116	598	CG2116NoPA	1	510	NOT_SPLICED	Gri	87	1	No	3n
FBgn0030012	X	CG18262	469	CG18262NoPA	1	80	NOT_SPLICED	Gri	123	0	No	3n
FBgn0030354	X	CG1559	1180	Upf1NoPA	3	1067	NOT_SPLICED	Gri	108	1	No	3n
FBgn0030469	X	CG15745	566	CG15745NoPB	1	205	NOT_SPLICED	Gri	123	0	No	3n
FBgn0030815	X	CG8945	1430	CG8945NoPC	1	702	NOT_SPLICED	Gri	48	0	No	3n
FBgn0031267	2L	CG13688	309	Ipk2NoPA	1	69	NOT_SPLICED	Gri	60	1	No	3n
FBgn0032087	2L	CG9568	150	CG9568NoPA	2	126	NOT_SPLICED	Gri	72	1	No	3n
FBgn0032354	2L	CG4788	252	CG4788NoPA	1	143	NOT_SPLICED	Gri	96	1	No	3n
FBgn0033154	2R	CG1850	681	CG1850NoPA	1	294	NOT_SPLICED	Gri	96	0	No	3n
FBgn0033154	2R	CG1850	681	CG1850NoPA	1	294	NOT_SPLICED	Gri	96	1	No	3n
FBgn0036397	3L	CG8783	610	CG8783NoPA	1	119	NOT_SPLICED	Gri	93	1	No	3n
FBgn0036558	3L	CG5841	1226	mib1NoPA	4	964	NOT_SPLICED	Gri	63	1	No	3n
FBgn0037262	3R	CG1057	204	MED31NoPB	3	163	NOT_SPLICED	Gri	225	1	No	3n
FBgn0037315	3R	CG16708	687	CG16708NoPA	1	465	NOT_SPLICED	Gri	177	0	No	3n
FBgn0037561	3R	CG9630	613	CG9630NoPA	1	390	NOT_SPLICED	Gri	153	1	No	3n	*	its an intron in FB with no EST support
FBgn0037743	3R	CG8412	678	CG8412NoPA	5	517	NOT_SPLICED	Gri	90	0	No	3n
FBgn0039338	3R	CG4548	1311	XNPNoPA	1	201	NOT_SPLICED	Gri	369	1	No	3n
FBgn0039601	3R	CG1523	621	CG1523NoPA	3	431	NOT_SPLICED	Gri	69	1	No	3n
FBgn0039809	3R	CG15547	390	CG15547NoPA	3	319	NOT_SPLICED	Gri	123	1	No	3n
FBgn0051607	2L	CG31607	537	CG31607NoPA	1	257	NOT_SPLICED	Gri	51	1	No	3n
FBgn0052353	3L	CG32353	804	CG32353NoPA	1	455	NOT_SPLICED	Gri	87	0	No	3n
FBgn0053139	2R	CG33139	1075	Ranbp11NoPA	1	469	NOT_SPLICED	Gri	54	0	No	3n
FBgn0053456	2R	CG33456	665	CG33456NoPA	4	484	NOT_SPLICED	Gri	189	0	No	3n

## Sheet: Table S6
Supplementary Table S6 | 5' splice site usage for novel and control introns (position +1 to +6) and 3' splice site useage (position -1 to -3 at the 3' of the intron)
Motif (novel introns)	Count of motif usage	percentage		Motif (50,000 control introns)	Count of motif usage	percentage		Motif (novel introns)	Count of motif usage	percentage		Motif (50,000 control introns)	Count of motif usage	percentage
GTGAGT	30	9.77199		GTAAGT	11682	22.9798		CAG	161	52.443		CAG	34474	67.8141
GTAAGT	27	8.79479		GTGAGT	10284	20.2298		TAG	107	34.8534		TAG	13055	25.6806
GTAAGA	27	8.79479		GTAAGC	2388	4.69746		AAG	35	11.4007		AAG	3021	5.94264
GTAAGC	14	4.56026		GTAAGA	2337	4.59714		GAG	3	0.977199		GAG	218	0.42883
GTGGGT	13	4.23453		GTGGGT	1581	3.11		TTG	1	0.325733		CAC	11	0.0216382
GTAATA	10	3.25733		GTATGT	1577	3.10213						TAT	4	0.00786844
GTATGT	9	2.9316		GTAGGT	1239	2.43725						CTG	4	0.00786844
GTAAGG	9	2.9316		GTGAGC	1223	2.40578						CAT	4	0.00786844
GTAATT	8	2.60586		GTAAAT	1139	2.24054						TTT	3	0.00590133
GTAGGT	7	2.28013		GTAAGG	940	1.84908						TTG	3	0.00590133
GTAGGA	6	1.9544		GTGAGA	922	1.81368						TAC	3	0.00590133
GTAAAT	6	1.9544		GTTAGT	787	1.54812						GCC	3	0.00590133
GTTTGT	5	1.62866		GTGCGT	768	1.51074						TGG	2	0.00393422
GTTAGT	5	1.62866		GTACGT	757	1.4891						TCG	2	0.00393422
GTGAGC	5	1.62866		GTAATT	746	1.46746						GAC	2	0.00393422
GTATAT	5	1.62866		GTAAAA	524	1.03077						CAA	2	0.00393422
GTAACT	5	1.62866		GTGTGT	443	0.87143						AAT	2	0.00393422
GTAAAG	5	1.62866		GTAATA	422	0.83012						TTA	1	0.00196711
GTAAAC	5	1.62866		GTAAAC	368	0.723896						NNN	1	0.00196711
GTTGGT	4	1.30293		GTAGGA	359	0.706192						NAG	1	0.00196711
GTGCGT	4	1.30293		GTATGA	349	0.686521						GTT	1	0.00196711
GTGAGA	4	1.30293		GTTTGT	346	0.68062						GTG	1	0.00196711
GTATGA	4	1.30293		GTTGGT	346	0.68062						GGT	1	0.00196711
GTACGT	4	1.30293		GTAATG	331	0.651113						GGC	1	0.00196711
GTGGGA	3	0.977199		GTAAAG	331	0.651113						GCT	1	0.00196711
GTGAGG	3	0.977199		GTAACT	314	0.617673						GCG	1	0.00196711
GTATTA	3	0.977199		GTATGC	304	0.598001						GCA	1	0.00196711
GTATGG	3	0.977199		GTGAGG	301	0.5921						GAT	1	0.00196711
GTATGC	3	0.977199		GTCAGT	290	0.570462						CTT	1	0.00196711
GTACAT	3	0.977199		GTAGGC	253	0.497679						CTC	1	0.00196711
GTACAG	3	0.977199		GTATTT	205	0.403258						CGG	1	0.00196711
GTAATC	3	0.977199		GTTCGT	194	0.381619						CGC	1	0.00196711
GTTGGA	2	0.651466		GCAAGT	189	0.371784						CGA	1	0.00196711
GTTCGA	2	0.651466		GTGAAT	174	0.342277						ATT	1	0.00196711
GTGATT	2	0.651466		GTAATC	174	0.342277						ATG	1	0.00196711
GTCTGT	2	0.651466		GTATAT	171	0.336376						AGC	1	0.00196711
GTATTT	2	0.651466		GTACGA	169	0.332442						AGA	1	0.00196711
GTAGGC	2	0.651466		GTATGG	164	0.322606						ACG	1	0.00196711
GTACGC	2	0.651466		GTGGGA	157	0.308836						AAC	1	0.00196711
GTACGA	2	0.651466		GTAACA	157	0.308836						AAA	1	0.00196711
GTACAC	2	0.651466		GTGGGC	155	0.304902
GTAATG	2	0.651466		GTAGGG	129	0.253757			307				50836
GTAAAA	2	0.651466		GTGATT	127	0.249823
GTTTTT	1	0.325733		GTATAA	118	0.232119
GTTTGG	1	0.325733		GTACAT	111	0.218349
GTTTAC	1	0.325733		GTTAGA	100	0.196711
GTTGGG	1	0.325733		GTAACC	98	0.192777
GTTCAC	1	0.325733		GTAACG	95	0.186875
GTTCAA	1	0.325733		GTTAGC	94	0.184908
GTTATT	1	0.325733		GTACGC	94	0.184908
GTTAGC	1	0.325733		GTATTA	88	0.173106
GTTAGA	1	0.325733		GTATAC	86	0.169171
GTTACT	1	0.325733		GTGCGA	85	0.167204
GTTACG	1	0.325733		GTACGG	83	0.16327
GTTAAT	1	0.325733		GTAGTT	78	0.153435
GTGTTT	1	0.325733		GTACAG	78	0.153435
GTGTGT	1	0.325733		GTAGAT	77	0.151467
GTGTGG	1	0.325733		GTGAAA	73	0.143599
GTGTGC	1	0.325733		GTACTT	73	0.143599
GTGGTT	1	0.325733		GTATTG	71	0.139665
GTGCCA	1	0.325733		GTGCGC	69	0.135731
GTGCAA	1	0.325733		GTGAAG	67	0.131796
GTGACC	1	0.325733		GTAGAA	65	0.127862
GTGACA	1	0.325733		GTGAAC	63	0.123928
GTGAAT	1	0.325733		GTACAA	62	0.121961
GTCGGA	1	0.325733		GTAGCT	60	0.118027
GTCCGA	1	0.325733		GTCGGT	58	0.114092
GTCAGG	1	0.325733		GTACTG	58	0.114092
GTCAGA	1	0.325733		GTGACT	57	0.112125
GTAGTC	1	0.325733		GTACTA	57	0.112125
GTAGTA	1	0.325733		GTCTGT	55	0.108191
GTAGCT	1	0.325733		GTATAG	54	0.106224
GTAGAT	1	0.325733		GTACAC	53	0.104257
GTAGAG	1	0.325733		GTTTGC	51	0.100323
GTACTT	1	0.325733		GTTAAT	50	0.0983555
GTACGG	1	0.325733		GTGTGC	47	0.0924542
GTACCT	1	0.325733		GTGGGG	45	0.0885199
GTACCG	1	0.325733		GTATCT	45	0.0885199
GTACCC	1	0.325733		GTGATA	41	0.0806515
GTACAA	1	0.325733		GTTTGA	40	0.0786844
GTAACG	1	0.325733		GTAGTG	40	0.0786844
GTAACC	1	0.325733		GTAGAG	39	0.0767173
GCAAGT	1	0.325733		GTTGGA	38	0.0747502
83	307			GTTCGA	38	0.0747502
total motif used	number of introns			GTGGAT	38	0.0747502
				GTAGTA	37	0.0727831
				GTCAGC	35	0.0688488
				GTGCGG	33	0.0649146
				GTATTC	32	0.0629475
				GTAGAC	32	0.0629475
				GTTGGC	31	0.0609804
				GTATCC	31	0.0609804
				GTGTGA	30	0.0590133
				GTGCAG	30	0.0590133
				GTTATT	29	0.0570462
				GTGCAT	29	0.0570462
				GTGATG	29	0.0570462
				GTGATC	29	0.0570462
				GTGACA	29	0.0570462
				GTACCA	28	0.0550791
				GTAGCA	27	0.053112
				GTTTGG	26	0.0511449
				GTGCAA	26	0.0511449
				GTTAGG	25	0.0491777
				GTAGCC	25	0.0491777
				GTACTC	25	0.0491777
				GCAAGC	25	0.0491777
				GTTTTT	24	0.0472106
				GTGGAG	24	0.0472106
				GTACCC	24	0.0472106
				GTTAAC	23	0.0452435
				GTACCT	23	0.0452435
				GTTGGG	22	0.0432764
				GTGTGG	22	0.0432764
				GTCCGT	22	0.0432764
				GTATCA	22	0.0432764
				GTGCTT	21	0.0413093
				GTCAGA	21	0.0413093
				GTTGCT	20	0.0393422
				GTGGTT	20	0.0393422
				GTAGTC	20	0.0393422
				GCAAGA	20	0.0393422
				GTTAAA	19	0.0373751
				GTTGAG	18	0.035408
				GTTCTT	18	0.035408
				GTTCGC	18	0.035408
				GTTAAG	18	0.035408
				GTGTTT	18	0.035408
				GTCAGG	18	0.035408
				GTTGTT	17	0.0334409
				GTGGCT	17	0.0334409
				GTGCCT	17	0.0334409
				GTATCG	17	0.0334409
				GTGACG	16	0.0314738
				GTTGTG	15	0.0295066
				GTGGTA	15	0.0295066
				GTGACC	15	0.0295066
				GTAGCG	15	0.0295066
				GTACCG	15	0.0295066
				GTTTTG	14	0.0275395
				GTTGAA	14	0.0275395
				GTTACT	14	0.0275395
				GTGTTG	14	0.0275395
				GTGGAA	14	0.0275395
				GTGCCA	14	0.0275395
				GTGCAC	14	0.0275395
				GTTTCT	13	0.0255724
				GTTGAT	13	0.0255724
				GTGGCA	13	0.0255724
				GTGCTC	13	0.0255724
				GCGAGT	13	0.0255724
				GTGGTG	12	0.0236053
				GTGCTG	12	0.0236053
				GTCACT	12	0.0236053
				GTCAAT	12	0.0236053
				GTTGTA	11	0.0216382
				GTTCGG	11	0.0216382
				GTTCAG	11	0.0216382
				GTTATA	11	0.0216382
				GTGTAA	11	0.0216382
				GTGCTA	11	0.0216382
				GTCTGC	11	0.0216382
				GTCGAA	11	0.0216382
				GTCATT	11	0.0216382
				GTTTAT	10	0.0196711
				GTTATG	10	0.0196711
				GTCGGC	10	0.0196711
				GTCAAG	10	0.0196711
				GTTTTC	9	0.017704
				GTTTTA	9	0.017704
				GTTTAA	9	0.017704
				GTTGCA	9	0.017704
				GTTACA	9	0.017704
				GTGGAC	9	0.017704
				GTGCCC	9	0.017704
				GTCTGG	9	0.017704
				GTCTAT	9	0.017704
				GTCTAA	9	0.017704
				GCAAGG	9	0.017704
				GTTGTC	8	0.0157369
				GTTCCT	8	0.0157369
				GTTCAA	8	0.0157369
				GTGTAT	8	0.0157369
				GTCATG	8	0.0157369
				GTCAAA	8	0.0157369
				GCAAAT	8	0.0157369
				GTTCAT	7	0.0137698
				GTCTTT	7	0.0137698
				GTCTGA	7	0.0137698
				GTCATA	7	0.0137698
				GTCAAC	7	0.0137698
				ATATCC	7	0.0137698
				GTTTAG	6	0.0118027
				GTTTAC	6	0.0118027
				GTTGAC	6	0.0118027
				GTTCAC	6	0.0118027
				GTTATC	6	0.0118027
				GTGGCG	6	0.0118027
				GTGGCC	6	0.0118027
				GTCGGG	6	0.0118027
				GTCCGC	6	0.0118027
				GTCCGA	6	0.0118027
				GCATGT	6	0.0118027
				GCAGGT	6	0.0118027
				GTTTCC	5	0.00983555
				GTTTCA	5	0.00983555
				GTCTCA	5	0.00983555
				GTCGAT	5	0.00983555
				GTCCTT	5	0.00983555
				GCAATA	5	0.00983555
				GCAACT	5	0.00983555
				GAAAGT	5	0.00983555
				GTTTCG	4	0.00786844
				GTTCTG	4	0.00786844
				GTTCTA	4	0.00786844
				GTTACG	4	0.00786844
				GTGTCC	4	0.00786844
				GTGTAC	4	0.00786844
				GTGCCG	4	0.00786844
				GTCTTG	4	0.00786844
				GTCTTA	4	0.00786844
				GTCTCG	4	0.00786844
				GTCGTT	4	0.00786844
				GTCGGA	4	0.00786844
				GTCGCG	4	0.00786844
				GTCGCA	4	0.00786844
				GTCACG	4	0.00786844
				GTCACA	4	0.00786844
				GCGAGC	4	0.00786844
				GCACGA	4	0.00786844
				GTTGCC	3	0.00590133
				GTTCCA	3	0.00590133
				GTGTCT	3	0.00590133
				GTGTCG	3	0.00590133
				GTCTCT	3	0.00590133
				GTCTAC	3	0.00590133
				GTCGCT	3	0.00590133
				GTCGCC	3	0.00590133
				GTCGAG	3	0.00590133
				GTCCTG	3	0.00590133
				GTCCGG	3	0.00590133
				GTCCAG	3	0.00590133
				GTCACC	3	0.00590133
				GCGGGT	3	0.00590133
				GCCAAG	3	0.00590133
				GCATGG	3	0.00590133
				GCATGA	3	0.00590133
				GCAGCA	3	0.00590133
				GCACGC	3	0.00590133
				GTTGCG	2	0.00393422
				GTTCTC	2	0.00393422
				GTTCCG	2	0.00393422
				GTTACC	2	0.00393422
				GTGTTC	2	0.00393422
				GTGTTA	2	0.00393422
				GTGTAG	2	0.00393422
				GTCTTC	2	0.00393422
				GTCTCC	2	0.00393422
				GTCTAG	2	0.00393422
				GTCGTC	2	0.00393422
				GTCGAC	2	0.00393422
				GTCCTC	2	0.00393422
				GTCCTA	2	0.00393422
				GTCCCG	2	0.00393422
				GTCCCC	2	0.00393422
				GTCCCA	2	0.00393422
				GTCCAT	2	0.00393422
				GNNNNN	2	0.00393422
				GCTTAG	2	0.00393422
				GCTACT	2	0.00393422
				GCTAAA	2	0.00393422
				GCGGCG	2	0.00393422
				GCGATG	2	0.00393422
				GCGAAA	2	0.00393422
				GCCGCA	2	0.00393422
				GCCGAA	2	0.00393422
				GCCCAC	2	0.00393422
				GCCAAC	2	0.00393422
				GCCAAA	2	0.00393422
				GCATGC	2	0.00393422
				GCATAA	2	0.00393422
				GCAGGG	2	0.00393422
				GCAGGA	2	0.00393422
				GCAGCT	2	0.00393422
				GCAGAC	2	0.00393422
				GCAACC	2	0.00393422
				GCAAAG	2	0.00393422
				ATAAGT	2	0.00393422
				TTACAA	1	0.00196711
				TGTTCA	1	0.00196711
				TGTAGT	1	0.00196711
				TATTCT	1	0.00196711
				TAATTT	1	0.00196711
				GTTCCC	1	0.00196711
				GTGTCA	1	0.00196711
				GTCGTA	1	0.00196711
				GTCCAC	1	0.00196711
				GTCCAA	1	0.00196711
				GTCATC	1	0.00196711
				GTANNN	1	0.00196711
				GGTTAA	1	0.00196711
				GGGTGA	1	0.00196711
				GGATGG	1	0.00196711
				GGACCA	1	0.00196711
				GCTTTG	1	0.00196711
				GCTTTA	1	0.00196711
				GCTTCG	1	0.00196711
				GCTTCA	1	0.00196711
				GCTGGA	1	0.00196711
				GCTGCG	1	0.00196711
				GCTGAG	1	0.00196711
				GCTGAC	1	0.00196711
				GCTCCT	1	0.00196711
				GCTCCC	1	0.00196711
				GCTCCA	1	0.00196711
				GCTCAG	1	0.00196711
				GCTCAA	1	0.00196711
				GCTAGT	1	0.00196711
				GCTAGA	1	0.00196711
				GCTACG	1	0.00196711
				GCTAAT	1	0.00196711
				GCGTTT	1	0.00196711
				GCGTTC	1	0.00196711
				GCGTTA	1	0.00196711
				GCGGGA	1	0.00196711
				GCGGCT	1	0.00196711
				GCGGAG	1	0.00196711
				GCGGAC	1	0.00196711
				GCGCGT	1	0.00196711
				GCGCCT	1	0.00196711
				GCGATA	1	0.00196711
				GCGAGA	1	0.00196711
				GCCTTG	1	0.00196711
				GCCTTA	1	0.00196711
				GCCTGG	1	0.00196711
				GCCTCC	1	0.00196711
				GCCTCA	1	0.00196711
				GCCGGA	1	0.00196711
				GCCGCT	1	0.00196711
				GCCGAC	1	0.00196711
				GCCCGA	1	0.00196711
				GCCCCA	1	0.00196711
				GCCATT	1	0.00196711
				GCCATC	1	0.00196711
				GCCAGT	1	0.00196711
				GCCAGG	1	0.00196711
				GCCACT	1	0.00196711
				GCCACA	1	0.00196711
				GCCAAT	1	0.00196711
				GCATTT	1	0.00196711
				GCATCC	1	0.00196711
				GCATAT	1	0.00196711
				GCATAG	1	0.00196711
				GCAGCG	1	0.00196711
				GCAGAA	1	0.00196711
				GCACTT	1	0.00196711
				GCACTG	1	0.00196711
				GCACGT	1	0.00196711
				GCAATT	1	0.00196711
				GCAATC	1	0.00196711
				GCAACG	1	0.00196711
				GCAACA	1	0.00196711
				GCAAAA	1	0.00196711
				GATTGA	1	0.00196711
				GATTAC	1	0.00196711
				GATCGA	1	0.00196711
				GATCCA	1	0.00196711
				GATAAG	1	0.00196711
				GAGTAC	1	0.00196711
				GAAAGG	1	0.00196711
				GAAAGA	1	0.00196711
				CTTCGC	1	0.00196711
				CTCCAG	1	0.00196711
				CTATTC	1	0.00196711
				CTAAAA	1	0.00196711
				CGGTTG	1	0.00196711
				CGGCCG	1	0.00196711
				CGAACA	1	0.00196711
				CCTCCT	1	0.00196711
				CCAAAA	1	0.00196711
				CAACCA	1	0.00196711
				ATGCCA	1	0.00196711
				ATGATT	1	0.00196711
				ATCGTC	1	0.00196711
				ATCAGC	1	0.00196711
				ATACGT	1	0.00196711
				ATACGA	1	0.00196711
				AGTATT	1	0.00196711
				AGTAAG	1	0.00196711
				AGTAAA	1	0.00196711
				ACACAG	1	0.00196711
				AATAAT	1	0.00196711
				AACACG	1	0.00196711
				393	50836
				total motif used	number of introns

## Sheet: Table S7
Table S7 | Results of our EST database seach
position of gain on the tree	gene	EST confirms splicing	EST confirms exon (no splicing)	PTC	3n class	Number of EST hits		EST Rechecked and confirmed!
ana	FBgn0013531|2L|CG18780|252|MED20-PA|1	Yes	No	No	3n	One hit
ana	FBgn0017549|2R|CG8418|264|Ric-PA|3	Yes	No	No	3n	Five Hits
ana	FBgn0041203|X|CG1848|1257|LIMK1-PC|3	Yes	No	No	3n	Three hits
wil	FBgn0026432|3L|CG5688|1351|Grip163-PA|5	Yes	No	No	3n	One Hit
wil	FBgn0039702|3R|CG18112|447|Vps16B-PA|1	Yes	No	No	3n	Two hits
Two Mel	FBgn0037537|3	Yes	No	No	3n
Three Mel	FBgn0003008|3	Yes	No	No	3n
Three Mel	FBgn0036579|2	Yes	No	No	3n
yak	FBgn0034295|2R|CG10911|359|CG10911-PA|2	No	No	No	3n	One hit suggested splicing, but excluded on manual inspection
ana	FBgn0027280|X|CG2206|664|l(1)G0193-PA|3	Yes	No	No	3n+1
ana	FBgn0031545|2L|CG3213|676|CG3213-PA|1	Yes	No	No	3n+1
pse	FBgn0040230|3L|CG6224|623|dbo-PA|1	Yes	No	No	3n+1
wil	FBgn0032684|2L|CG10178|530|CG10178-PA|2	Yes	No	No	3n+1
three yak	FBgn0036579|3L|CG5027|430|CG5027-PA|2	Yes	No	No	3n+1
three ere	FBgn0035540|3L|CG7452|301|Syx17-PA|1	Yes	No	No	3n+1
three ana	FBgn0035203|3L|CG9149|392|CG9149-PA|4	Yes	No	No	3n+1
four ere	FBgn0026787|2L|CG12178|647|Nhe1-PA|3	Yes	No	No	3n+1
six-moj	FBgn0032407|2L|CG5325|292|CG5325-PA|3	Yes	No	No	3n+1
Two Mel	FBgn0001202|1	Yes	No	No	3n+1
Three Mel	FBgn0031885|2	Yes	No	No	3n+1
Three Mel	FBgn0035540|1	Yes	No	No	3n+1
Four Mel	FBgn0031759|3	Yes	No	No	3n+1
Four Mel	FBgn0034259|2	Yes	No	No	3n+1
ana	FBgn0030759|X|CG13014|232|CG13014-PA|1	Yes	No	No	3n+2
two ere	FBgn0032923|2L|CG9248|494|CG9248-PB|1	Yes	No	No	3n+2
two ere	FBgn0037239|3R|CG11739|321|CG11739-PD|1	Yes	No	No	3n+2
four ere	FBgn0035892|3L|CG7127|693|exo70-PA|1	Yes	No	No	3n+2
Two Mel	FBgn0036888|1	Yes	No	No	3n+2
Two Mel	FBgn0039272|2	Yes	No	No	3n+2
Three Mel	FBgn0015905|1	Yes	No	No	3n+2
Three Mel	FBgn0026326|2	Yes	No	No	3n+2
Three Mel	FBgn0033635|1	Yes	No	No	3n+2
Four Mel	FBgn0035892|1	Yes	No	No	3n+2
Four Mel	FBgn0036397|1	Yes	No	No	3n+2
Three Mel	FBgn0037630|2	Yes	Unclear	No	3n+2
ana	FBgn0035665|3L|CG6483|274|Jon65Aiii-PA|1	No	Yes	No	3n	Many
ana	FBgn0039511|3R|CG3330|288|CG3330-PA|1	No	Yes	No	3n	six
pse	FBgn0030956|X|CG18259|474|CG18259-PA|2	No	Yes	No	3n	two
wil	FBgn0016070|3L|CG5263|999|smg-PA|1	No	Yes	No	3n	Two
wil	FBgn0032127|2L|CG13114|417|CG13114-PA|1	No	Yes	No	3n	Many
wil	FBgn0050376|2R|CG30376|226|CG30376-PA|1	No	Yes	No	3n	One
moj	FBgn0004873|2R|CG9325|1156|hts-PA|9	No	Yes	No	3n	Three
moj	FBgn0035193|3L|CG9192|311|CG9192-PA|1	No	Yes	No	3n	One
vir	FBgn0028325|X|CG7010|443|l(1)G0334-PC|1	No	Yes	No	3n	One
vir	FBgn0030808|X|CG4937|1226|RhoGAP15B-PA|1	No	Yes	No	3n	One
gri	FBgn0003330|3R|CG5595|435|SceNoPA|1	No	Yes	No	3n	One
gri	FBgn0024811|4|CG1587|271|CrkNoPC|5	No	Yes	No	3n	Three
gri	FBgn0027375|3L|CG4879|1058|RecQ5NoPB|4	No	Yes	No	3n	four
gri	FBgn0028490|2L|CG31705|682|CG31705NoPC|1	No	Yes	No	3n	One
gri	FBgn0030354|X|CG1559|1180|Upf1NoPA|3	No	Yes	No	3n	Two
gri	FBgn0032354|2L|CG4788|252|CG4788NoPA|1	No	Yes	No	3n	Many
gri	FBgn0036558|3L|CG5841|1226|mib1NoPA|4	No	Yes	No	3n	One
yak	FBgn0030417|X|CG15725|745|CG15725-PA|2	No	No	No	3n
yak	FBgn0035792|3L|CG7548|197|CG7548-PA|1	No	No	No	3n
ana	FBgn0003022|2R|CG5581|424|Ote-PA|1	No	No	No	3n
ana	FBgn0004584|2L|CG3178|679|Rrp1-PA|1	No	No	No	3n
ana	FBgn0004959|X|CG6578|574|phm-PA|3	No	No	No	3n
ana	FBgn0015376|2L|CG33122|993|cutlet-PA|2	No	No	No	3n
ana	FBgn0026573|2R|CG8290|1199|CG8290-PA|4	No	No	No	3n
ana	FBgn0027375|3L|CG4879|1058|RecQ5-PB|4	No	No	No	3n
ana	FBgn0028669|2R|CG30329|904|Vha100-3-PA|2	No	No	No	3n
ana	FBgn0029914|X|CG4558|380|CG4558-PA|2	No	No	No	3n
ana	FBgn0029928|X|CG3032|431|CG3032-PA|1	No	No	No	3n
ana	FBgn0033154|2R|CG1850|681|CG1850-PA|1	No	No	No	3n
ana	FBgn0034598|2R|CG4266|1215|CG4266-PA|9	No	No	No	3n
ana	FBgn0037981|3R|CG3169|384|Spt3-PA|1	No	No	No	3n
ana	FBgn0038153|3R|CG14376|806|CG14376-PA|1	No	No	No	3n
ana	FBgn0038825|3R|CG15690|136|CG15690-PA|1	No	No	No	3n
ana	FBgn0038968|3R|CG12499|2059|CG12499-PA|1	No	No	No	3n
ana	FBgn0050046|2R|CG30046|839|CG30046-PB|6	No	No	No	3n
ana	FBgn0053959|3R|CG33959|456|Octbeta3R-PB|1	No	No	No	3n
pse	FBgn0004959|X|CG6578|574|phm-PA|3	No	No	No	3n
pse	FBgn0015772|2L|CG10637|1488|Nak-PA|8	No	No	No	3n
pse	FBgn0027788|2R|CG11194|425|Hey-PA|3	No	No	No	3n
pse	FBgn0029656|X|CG10793|479|CG10793-PA|1	No	No	No	3n
pse	FBgn0031715|2L|CG14016|243|tomb-PA|2	No	No	No	3n
pse	FBgn0032100|2L|CG13108|233|CG13108-PA|1	No	No	No	3n
pse	FBgn0033154|2R|CG1850|681|CG1850-PA|1	No	No	No	3n
pse	FBgn0035193|3L|CG9192|311|CG9192-PA|1	No	No	No	3n
pse	FBgn0035564|3L|CG13715|103|CG13715-PA|1	No	No	No	3n
pse	FBgn0035699|3L|CG13300|388|CG13300-PA|3	No	No	No	3n
pse	FBgn0035998|3L|CG3437|343|CG3437-PA|4	No	No	No	3n
pse	FBgn0038221|3R|CG3259|588|CG3259-PA|3	No	No	No	3n
pse	FBgn0038359|3R|CG5614|358|CG5614-PA|1	No	No	No	3n
pse	FBgn0038968|3R|CG12499|2059|CG12499-PA|1	No	No	No	3n
pse	FBgn0039028|3R|CG13840|453|CG13840-PA|1	No	No	No	3n
pse	FBgn0039338|3R|CG4548|1311|XNP-PA|1	No	No	No	3n
pse	FBgn0039451|3R|CG6420|909|CG6420-PA|1	No	No	No	3n
pse	FBgn0039511|3R|CG3330|288|CG3330-PA|1	No	No	No	3n
wil	FBgn0004577|3R|CG3477|690|Pxd-PA|3	No	No	No	3n
wil	FBgn0013263|3L|CG33261|582|Trl-PA|5	No	No	No	3n
wil	FBgn0023077|X|CG2457|241|inaF-PA|1	No	No	No	3n
wil	FBgn0023097|3R|CG5206|1133|bon-PA|1	No	No	No	3n
wil	FBgn0026432|3L|CG5688|1351|Grip163-PA|4	No	No	No	3n
wil	FBgn0027914|3L|CG10670|726|Gen-PA|5	No	No	No	3n
wil	FBgn0029113|3L|CG7528|700|Uba2-PA|4	No	No	No	3n
wil	FBgn0029782|X|CG15776|623|CG15776-PA|1	No	No	No	3n
wil	FBgn0029872|X|CG12543|227|CG12543-PA|1	No	No	No	3n
wil	FBgn0029941|X|CG1677|1000|CG1677-PA|2	No	No	No	3n
wil	FBgn0030091|X|CG7065|1231|CG7065-PA|2	No	No	No	3n
wil	FBgn0031233|2L|CG11490|715|CG11490-PA|3	No	No	No	3n
wil	FBgn0031490|2L|CG17264|704|CG17264-PA|1	No	No	No	3n
wil	FBgn0031566|2L|CG2818|707|CG2818-PA|1	No	No	No	3n
wil	FBgn0031759|2L|CG9088|1838|lid-PA|1	No	No	No	3n
wil	FBgn0032123|2L|CG3811|1197|Oatp30B-PA|7	No	No	No	3n
wil	FBgn0032271|2L|CG7329|457|CG7329-PA|2	No	No	No	3n
wil	FBgn0032640|2L|CG5094|331|Sgt-PA|1	No	No	No	3n
wil	FBgn0033419|2R|CG12932|466|CG12932-PA|1	No	No	No	3n
wil	FBgn0035145|3L|CG12031|1553|MED14-PA|9	No	No	No	3n
wil	FBgn0035160|3L|CG13897|333|CG13897-PA|2	No	No	No	3n
wil	FBgn0035699|3L|CG13300|388|CG13300-PA|3	No	No	No	3n
wil	FBgn0035710|3L|CG10121|741|SP1173-PC|2	No	No	No	3n
wil	FBgn0035997|3L|CG3445|669|phol-PA|1	No	No	No	3n
wil	FBgn0036003|3L|CG14180|318|CG14180-PA|2	No	No	No	3n
wil	FBgn0036032|3L|CG16711|1473|CG16711-PA|2	No	No	No	3n
wil	FBgn0036082|3L|CG12362|511|CG12362-PB|1	No	No	No	3n
wil	FBgn0036291|3L|CG10681|212|CG10681-PA|2	No	No	No	3n
wil	FBgn0036425|3L|CG9587|1552|CG9587-PA|2	No	No	No	3n
wil	FBgn0036485|3L|CG6869|503|FucTA-PA|2	No	No	No	3n
wil	FBgn0036725|3L|CG18265|1322|CG18265-PA|1	No	No	No	3n
wil	FBgn0036935|3L|CG14186|704|CG14186-PA|3	No	No	No	3n
wil	FBgn0037698|3R|CG16779|1980|CG16779-PA|1	No	No	No	3n
wil	FBgn0037698|3R|CG16779|1980|CG16779-PA|7	No	No	No	3n
wil	FBgn0037703|3R|CG8165|854|CG8165-PA|1	No	No	No	3n
wil	FBgn0039601|3R|CG1523|621|CG1523-PA|3	No	No	No	3n
wil	FBgn0041342|3L|CG1049|526|Cct1-PC|1	No	No	No	3n
wil	FBgn0051204|3R|CG31204|491|CG31204-PA|1	No	No	No	3n
wil	FBgn0051860|2L|CG31860|669|CG31860-PA|2	No	No	No	3n
wil	FBgn0052170|3L|CG32170|540|CG32170-PA|1	No	No	No	3n
moj	FBgn0001077|3R|CG2047|410|ftz-PA|1	No	No	No	3n
moj	FBgn0001227|3L|CG4167|445|Hsp67Ba-PA|1	No	No	No	3n
moj	FBgn0001330|X|CG3228|1192|kz-PA|3	No	No	No	3n
moj	FBgn0001330|X|CG3228|1192|kz-PA|4	No	No	No	3n
moj	FBgn0003254|2R|CG7230|661|rib-PA|1	No	No	No	3n
moj	FBgn0024997|X|CG2681|626|CG2681-PA|1	No	No	No	3n
moj	FBgn0026145|X|CG3126|1571|C3G-PA|4	No	No	No	3n
moj	FBgn0026145|X|CG3126|1571|C3G-PA|8	No	No	No	3n
moj	FBgn0028884|2L|CG4892|190|CG4892-PA|1	No	No	No	3n
moj	FBgn0028919|2L|CG16865|247|CG16865-PA|3	No	No	No	3n
moj	FBgn0029769|X|CG3239|560|CG3239-PA|1	No	No	No	3n
moj	FBgn0030815|X|CG8945|1430|CG8945-PC|2	No	No	No	3n
moj	FBgn0030843|X|CG12432|577|CG12432-PA|1	No	No	No	3n
moj	FBgn0031036|X|CG14220|327|CG14220-PA|2	No	No	No	3n
moj	FBgn0031183|X|CG14621|373|CG14621-PA|4	No	No	No	3n
moj	FBgn0032473|2L|CG5204|747|CG5204-PA|1	No	No	No	3n
moj	FBgn0032473|2L|CG5204|747|CG5204-PA|2	No	No	No	3n
moj	FBgn0033898|2R|CG8241|1242|CG8241-PA|1	No	No	No	3n
moj	FBgn0034401|2R|CG15100|1022|CG15100-PA|6	No	No	No	3n
moj	FBgn0035436|3L|CG12016|323|CG12016-PB|1	No	No	No	3n
moj	FBgn0036680|3L|CG9665|497|CG9665-PA|2	No	No	No	3n
moj	FBgn0036935|3L|CG14186|704|CG14186-PA|1	No	No	No	3n
moj	FBgn0037207|3L|CG11100|437|Mes2-PB|3	No	No	No	3n
moj	FBgn0037262|3R|CG1057|204|MED31-PB|3	No	No	No	3n
moj	FBgn0037293|3R|CG12007|515|CG12007-PA|1	No	No	No	3n
moj	FBgn0037445|3R|CG9727|1280|CG9727-PA|4	No	No	No	3n
moj	FBgn0037698|3R|CG16779|1980|CG16779-PA|6	No	No	No	3n
moj	FBgn0037703|3R|CG8165|854|CG8165-PA|1	No	No	No	3n
moj	FBgn0039513|3R|CG6599|1183|CG6599-PA|4	No	No	No	3n
moj	FBgn0039602|3R|CG1647|1222|CG1647-PA|4	No	No	No	3n
moj	FBgn0039807|3R|CG15546|410|CG15546-PA|1	No	No	No	3n
moj	FBgn0050377|2R|CG30377|897|CG30377-PA|2	No	No	No	3n
moj	FBgn0051643|2L|CG31643|899|CG31643-PA|1	No	No	No	3n
vir	FBgn0000244|3R|CG9379|720|by-PA|1	No	No	No	3n
vir	FBgn0001227|3L|CG4167|445|Hsp67Ba-PA|1	No	No	No	3n
vir	FBgn0004896|2R|CG3668|456|fd59A-PA|2	No	No	No	3n
vir	FBgn0015905|2L|CG4426|854|ast-PA|3	No	No	No	3n
vir	FBgn0023444|2L|CG4063|700|ebi-PA|2	No	No	No	3n
vir	FBgn0026064|3R|CG6715|705|KP78a-PA|1	No	No	No	3n
vir	FBgn0029708|X|CG3556|595|CG3556-PA|1	No	No	No	3n
vir	FBgn0030012|X|CG18262|469|CG18262-PA|1	No	No	No	3n
vir	FBgn0030398|X|CG2555|197|CG2555-PA|1	No	No	No	3n
vir	FBgn0031759|2L|CG9088|1838|lid-PA|1	No	No	No	3n
vir	FBgn0032955|2L|CG2201|554|CG2201-PB|4	No	No	No	3n
vir	FBgn0033029|2R|CG8426|844|l(2)NC136-PA|8	No	No	No	3n
vir	FBgn0037743|3R|CG8412|678|CG8412-PA|5	No	No	No	3n
vir	FBgn0038119|3R|CG17319|812|CG17319-PA|1	No	No	No	3n
vir	FBgn0038359|3R|CG5614|358|CG5614-PA|1	No	No	No	3n
vir	FBgn0042085|2R|CG3274|1688|Bap170-PA|1	No	No	No	3n
vir	FBgn0051643|2L|CG31643|899|CG31643-PA|1	No	No	No	3n
gri	FBgn0001150|X|CG7952|448|gtNoPB|2	No	No	No	3n
gri	FBgn0001227|3L|CG4167|445|Hsp67BaNoPA|2	No	No	No	3n
gri	FBgn0001301|2L|CG7210|1477|kelNoPB|5	No	No	No	3n
gri	FBgn0002941|3R|CG6534|659|slouNoPA|1	No	No	No	3n
gri	FBgn0003022|2R|CG5581|424|OteNoPA|1	No	No	No	3n
gri	FBgn0003254|2R|CG7230|661|ribNoPA|1	No	No	No	3n
gri	FBgn0003486|3L|CG10594|543|spoNoPA|1	No	No	No	3n
gri	FBgn0010316|2R|CG1772|245|dapNoPA|2	No	No	No	3n
gri	FBgn0010830|3L|CG11238|585|l(3)04053NoPA|1	No	No	No	3n
gri	FBgn0010830|3L|CG11238|585|l(3)04053NoPA|1	No	No	No	3n
gri	FBgn0015234|3L|CG8522|1113|HLH106NoPB|1	No	No	No	3n
gri	FBgn0020626|3R|CG6708|784|OsbpNoPA|1	No	No	No	3n
gri	FBgn0021818|2R|CG6556|1557|cnkNoPA|3	No	No	No	3n
gri	FBgn0023444|2L|CG4063|700|ebiNoPA|2	No	No	No	3n
gri	FBgn0028953|2R|CG14478|512|CG14478NoPA|1	No	No	No	3n
gri	FBgn0029708|X|CG3556|595|CG3556NoPA|1	No	No	No	3n
gri	FBgn0029789|X|CG3160|980|CG3160NoPA|9	No	No	No	3n
gri	FBgn0030003|X|CG2116|598|CG2116NoPA|1	No	No	No	3n
gri	FBgn0030012|X|CG18262|469|CG18262NoPA|1	No	No	No	3n
gri	FBgn0030469|X|CG15745|566|CG15745NoPB|1	No	No	No	3n
gri	FBgn0030815|X|CG8945|1430|CG8945NoPC|1	No	No	No	3n
gri	FBgn0031267|2L|CG13688|309|Ipk2NoPA|1	No	No	No	3n
gri	FBgn0032087|2L|CG9568|150|CG9568NoPA|2	No	No	No	3n
gri	FBgn0033154|2R|CG1850|681|CG1850NoPA|1	No	No	No	3n
gri	FBgn0033154|2R|CG1850|681|CG1850NoPA|1	No	No	No	3n
gri	FBgn0036397|3L|CG8783|610|CG8783NoPA|1	No	No	No	3n
gri	FBgn0037262|3R|CG1057|204|MED31NoPB|3	No	No	No	3n
gri	FBgn0037315|3R|CG16708|687|CG16708NoPA|1	No	No	No	3n
gri	FBgn0037561|3R|CG9630|613|CG9630NoPA|1	No	No	No	3n
gri	FBgn0037743|3R|CG8412|678|CG8412NoPA|5	No	No	No	3n
gri	FBgn0039338|3R|CG4548|1311|XNPNoPA|1	No	No	No	3n
gri	FBgn0039601|3R|CG1523|621|CG1523NoPA|3	No	No	No	3n
gri	FBgn0039809|3R|CG15547|390|CG15547NoPA|3	No	No	No	3n
gri	FBgn0051607|2L|CG31607|537|CG31607NoPA|1	No	No	No	3n
gri	FBgn0052353|3L|CG32353|804|CG32353NoPA|1	No	No	No	3n
gri	FBgn0053139|2R|CG33139|1075|Ranbp11NoPA|1	No	No	No	3n
gri	FBgn0053456|2R|CG33456|665|CG33456NoPA|4	No	No	No	3n
one-yak	FBgn0054040|2R|CG34040|281|CG34040-PA|2	No	No	No	3n
one-ere	FBgn0054040|2R|CG34040|281|CG34040-PA|2	No	No	No	3n
two-yak	FBgn0026738|3L|CG7857|312|CG7857-PA|1	No	No	No	3n
two-yak	FBgn0036159|3L|CG7557|355|CG7557-PA|1	No	No	No	3n
two-yak	FBgn0037537|3R|CG2767|329|CG2767-PA|3	No	No	No	3n
two-yak	FBgn0038316|3R|CG6276|470|CG6276-PA|1	No	No	No	3n
two ere	FBgn0037537|3R|CG2767|329|CG2767-PA|3	No	No	No	3n
two ere	FBgn0050016|2R|CG30016|113|CG30016-PA|1	No	No	No	3n
three yak	FBgn0003008|2R|CG3029|191|or-PA|3	No	No	No	3n
three yak	FBgn0022935|3L|CG10269|845|D19A-PA|1	No	No	No	3n
three yak	FBgn0031885|2L|CG13778|763|Mnn1-PA|2	No	No	No	3n
three ana	FBgn0038233|3R|CG8464|422|CG8464-PA|1	No	No	No	3n
four yak	FBgn0028848|2L|CG7311|672|CG7311-PA|1	No	No	No	3n
four yak	FBgn0030246|X|CG1582|1288|CG1582-PA|2	No	No	No	3n
four yak	FBgn0036487|3L|CG6876|501|CG6876-PA|1	No	No	No	3n
four yak	FBgn0038153|3R|CG14376|806|CG14376-PA|1	No	No	No	3n
four yak	FBgn0039833|3R|CG15564|511|CG15564-PA|3	No	No	No	3n
four yak	FBgn0040236|X|CG12132|1742|c11.1-PA|6	No	No	No	3n
four ere	FBgn0034436|2R|CG11961|891|CG11961-PA|9	No	No	No	3n
four ere	FBgn0039833|3R|CG15564|511|CG15564-PA|3	No	No	No	3n
four ana	FBgn0031759|2L|CG9088|1838|lid-PA|3	No	No	No	3n
four ana	FBgn0039833|3R|CG15564|511|CG15564-PA|3	No	No	No	3n
four pse	FBgn0031759|2L|CG9088|1838|lid-PA|3	No	No	No	3n
four pse	FBgn0033717|2R|CG8839|529|CG8839-PD|3	No	No	No	3n
four pse	FBgn0036757|3L|CG14585|611|CG14585-PA|3	No	No	No	3n
four pse	FBgn0039833|3R|CG15564|511|CG15564-PA|3	No	No	No	3n
Four Mel	FBgn0038153|1	No	No	No	3n
ana	FBgn0038581|3R|CG14314|438|CG14314-PA|2	No	No	No	3n+1
wil	FBgn0003308|3R|CG7642|1335|ry-PA|2	No	No	No	3n+1
wil	FBgn0029853|X|CG3781|221|CG3781-PA|1	No	No	No	3n+1
wil	FBgn0031490|2L|CG17264|704|CG17264-PA|3	No	No	No	3n+1
wil	FBgn0033549|2R|CG12936|309|CG12936-PA|1	No	No	No	3n+1
wil	FBgn0036195|3L|CG6053|571|CG6053-PA|1	No	No	No	3n+1
wil	FBgn0043362|2L|CG14001|3489|bchs-PA|5	No	No	No	3n+1
wil	FBgn0046296|3L|CG11534|492|CG11534-PA|1	No	No	No	3n+1
gri	FBgn0031872|2L|CG9211|886|iHog-PA|1	No	No	No	3n+1
two-yak	FBgn0033706|2R|CG13167|373|CG13167-PA|1	No	No	No	3n+1
two-yak	FBgn0035169|3L|CG13890|262|CG13890-PA|1	No	No	No	3n+1
two-yak	FBgn0036414|3L|CG5842|833|nan-PA|3	No	No	No	3n+1
two-yak	FBgn0038221|3R|CG3259|588|CG3259-PA|3	No	No	No	3n+1
three yak	FBgn0030768|X|CG9723|454|CG9723-PA|1	No	No	No	3n+1
three yak	FBgn0031546|2L|CG8851|644|CG8851-PA|1	No	No	No	3n+1
three yak	FBgn0039058|3R|CG4624|350|CG4624-PA|1	No	No	No	3n+1
three ere	FBgn0002527|2L|CG7123|1788|LanB1-PB|1	No	No	No	3n+1
three ere	FBgn0022935|3L|CG10269|845|D19A-PA|1	No	No	No	3n+1
three ere	FBgn0036055|3L|CG14165|660|CG14165-PA|1	No	No	No	3n+1
three ana	FBgn0002641|X|CG1692|781|mal-PA|3	No	No	No	3n+1
three ana	FBgn0028918|2L|CG15287|1566|CG15287-PA|3	No	No	No	3n+1
three ana	FBgn0030798|X|CG13003|941|CG13003-PA|1	No	No	No	3n+1
three ana	FBgn0031115|X|CG11710|513|CG11710-PB|2	No	No	No	3n+1
four yak	FBgn0023171|2R|CG8729|333|rnh1-PA|2	No	No	No	3n+1
four yak	FBgn0031759|2L|CG9088|1838|lid-PA|3	No	No	No	3n+1
four ana	FBgn0031566|2L|CG2818|707|CG2818-PA|1	No	No	No	3n+1
four pse	FBgn0035440|3L|CG14969|315|CG14969-PA|3	No	No	No	3n+1
six-moj	FBgn0003515|3L|CG4314|666|st-PA|5	No	No	No	3n+1
six vir	FBgn0038783|3R|CG4367|219|CG4367-PA|2	No	No	No	3n+1
Two Mel	FBgn0036242|1	No	No	No	3n+1
Three Mel	FBgn0052226|4	No	No	No	3n+1
Four Mel	FBgn0035440|3	No	No	No	3n+1
ana	FBgn0037555|3R|CG9638|555|Ada2b-PB|2	No	No	No	3n+2
ana	FBgn0041240|2R|CG13441|416|Gr57a-PA|1	No	No	No	3n+2
pse	FBgn0031392|2L|CG7263|739|CG7263-PB|2	No	No	No	3n+2
wil	FBgn0030582|X|CG14411|843|CG14411-PB|1	No	No	No	3n+2
wil	FBgn0031515|2L|CG9664|609|CG9664-PB|4	No	No	No	3n+2
wil	FBgn0036224|3L|CG7257|398|CG7257-PA|1	No	No	No	3n+2
wil	FBgn0036566|3L|CG5284|859|CG5284-PA|8	No	No	No	3n+2
two ere	FBgn0031496|2L|CG17258|874|CG17258-PA|4	No	No	No	3n+2
three yak	FBgn0015905|2L|CG4426|854|ast-PA|1	No	No	No	3n+2
three yak	FBgn0035203|3L|CG9149|392|CG9149-PA|4	No	No	No	3n+2
three yak	FBgn0038233|3R|CG8464|422|CG8464-PA|1	No	No	No	3n+2
three ere	FBgn0003008|2R|CG3029|191|or-PA|3	No	No	No	3n+2
three ere	FBgn0015905|2L|CG4426|854|ast-PA|1	No	No	No	3n+2
three ere	FBgn0031546|2L|CG8851|644|CG8851-PA|1	No	No	No	3n+2
three ere	FBgn0037630|3R|CG11775|605|CG11775-PA|2	No	No	No	3n+2
three ana	FBgn0030768|X|CG9723|454|CG9723-PA|1	No	No	No	3n+2
four yak	FBgn0035892|3L|CG7127|693|exo70-PA|1	No	No	No	3n+2
four yak	FBgn0050390|2R|CG30390|289|CG30390-PA|3	No	No	No	3n+2
four ana	FBgn0026787|2L|CG12178|647|Nhe1-PA|3	No	No	No	3n+2
four ana	FBgn0030992|X|CG33253|367|CG33253-PA|3	No	No	No	3n+2
four ana	FBgn0034259|2R|CG6459|263|CG6459-PA|2	No	No	No	3n+2
four ana	FBgn0040236|X|CG12132|1742|c11.1-PA|6	No	No	No	3n+2
four ana	FBgn0050390|2R|CG30390|289|CG30390-PA|3	No	No	No	3n+2
four pse	FBgn0030246|X|CG1582|1288|CG1582-PA|2	No	No	No	3n+2
four pse	FBgn0036397|3L|CG8783|610|CG8783-PA|1	No	No	No	3n+2
four pse	FBgn0040236|X|CG12132|1742|c11.1-PA|6	No	No	No	3n+2
four pse	FBgn0052557|X|CG32557|645|CG32557-PA|2	No	No	No	3n+2
Two Mel	FBgn0036414|7	No	No	No	3n+2
Two Mel	FBgn0036790|2	No	No	No	3n+2
Three Mel	FBgn0028918|4	No	No	No	3n+2
ana	FBgn0029969|X|CG10932|410|CG10932-PA|1	Yes	Yes	Yes	3n	IR
Two Mel	FBgn0036402|1	Yes	Yes	Yes	3n	IR
Four Mel	FBgn0030992|3	YES	YES	Yes	3n	1 x est for exon - several for splicing = IR
ana	FBgn0025697|2L|CG12789|563|CG12789-PA|2	Yes	No	Yes	3n
ana	FBgn0029866|X|CG3842|406|CG3842-PA|1	Yes	No	Yes	3n
ana	FBgn0030403|X|CG1824|761|CG1824-PA|3	Yes	No	Yes	3n
ana	FBgn0039210|3R|CG13625|647|CG13625-PA|1	Yes	No	Yes	3n
ana	FBgn0042711|3R|CG33102|465|Hex-t1-PA|1	Yes	No	Yes	3n
ana	FBgn0050384|2R|CG30384|708|CG30384-PA|1	Yes	No	Yes	3n
pse	FBgn0046301|3L|CG7148|454|CG7148-PA|1	Yes	No	Yes	3n
wil	FBgn0016126|4|CG1495|405|CaMKI-PG|6	Yes	No	Yes	3n
wil	FBgn0036519|3L|CG7650|276|CG7650-PA|1	Yes	No	Yes	3n
wil	FBgn0036663|3L|CG9674|2114|CG9674-PA|11	Yes	No	Yes	3n
wil	FBgn0038723|3R|CG6195|363|CG6195-PA|3	Yes	No	Yes	3n
wil	FBgn0038932|3R|CG5740|733|CG5740-PA|5	Yes	No	Yes	3n
wil	FBgn0039537|3R|CG5590|412|CG5590-PA|1	Yes	No	Yes	3n
wil	FBgn0040602|3R|CG14545|144|CG14545-PA|1	Yes	No	Yes	3n
moj	FBgn0032464|2L|CG5075|743|CG5075-PA|1	Yes	No	Yes	3n
two ere	FBgn0026313|X|CG5675|1167|X11L-PA|7	Yes	No	Yes	3n
two ere	FBgn0029769|X|CG3239|560|CG3239-PA|1	Yes	No	Yes	3n
two ere	FBgn0033774|2R|CG12374|422|CG12374-PA|3	Yes	No	Yes	3n
two ere	FBgn0036402|3L|CG6650|501|CG6650-PA|1	Yes	No	Yes	3n
two ere	FBgn0038316|3R|CG6276|470|CG6276-PA|1	Yes	No	Yes	3n
two ere	FBgn0040375|X|CG13760|222|CG13760-PB|1	Yes	No	Yes	3n
three ere	FBgn0035203|3L|CG9149|392|CG9149-PA|4	Yes	No	Yes	3n
three ana	FBgn0000261|3L|CG6871|506|Cat-PA|2	Yes	No	Yes	3n
three ana	FBgn0031546|2L|CG8851|644|CG8851-PA|1	Yes	No	Yes	3n
four ere	FBgn0004363|2L|CG6647|282|porin-PA|1	Yes	No	Yes	3n
four ere	FBgn0031985|2L|CG31756|1675|CG8683-PA|10	Yes	No	Yes	3n
four ere	FBgn0034598|2R|CG4266|1215|CG4266-PA|6	Yes	No	Yes	3n
four ana	FBgn0036487|3L|CG6876|501|CG6876-PA|1	Yes	No	Yes	3n
four ana	FBgn0037265|3R|CG12001|553|CG12001-PA|1	Yes	No	Yes	3n
four pse	FBgn0022343|2R|CG3760|271|CG3760-PA|2	Yes	No	Yes	3n
four pse	FBgn0024698|2R|CG10110|1455|cpsf-PA|1	Yes	No	Yes	3n
four pse	FBgn0035892|3L|CG7127|693|exo70-PA|1	Yes	No	Yes	3n
Two Mel	FBgn0016123|3	Yes	No	Yes	3n
Two Mel	FBgn0025866|1	Yes	No	Yes	3n
Two Mel	FBgn0028897|2	Yes	No	Yes	3n
Two Mel	FBgn0030386|1	Yes	No	Yes	3n
Two Mel	FBgn0030843|1	Yes	No	Yes	3n
Two Mel	FBgn0031255|2	Yes	No	Yes	3n
Two Mel	FBgn0031909|1	Yes	No	Yes	3n
Two Mel	FBgn0033706|1	Yes	No	Yes	3n
Two Mel	FBgn0033774|3	Yes	No	Yes	3n
Two Mel	FBgn0036159|1	Yes	No	Yes	3n
Three Mel	FBgn0004003|1	Yes	No	Yes	3n
Three Mel	FBgn0029731|1	Yes	No	Yes	3n
Three Mel	FBgn0030204|2	Yes	No	Yes	3n
Three Mel	FBgn0031403|1	Yes	No	Yes	3n
Three Mel	FBgn0032061|1	Yes	No	Yes	3n
Three Mel	FBgn0035203|4	Yes	No	Yes	3n
Three Mel	FBgn0036492|3	Yes	No	Yes	3n
Three Mel	FBgn0036884|1	Yes	No	Yes	3n
Three Mel	FBgn0038488|3	Yes	No	Yes	3n
Three Mel	FBgn0041250|1	Yes	No	Yes	3n
Three Mel	FBgn0043783|1	Yes	No	Yes	3n
Four Mel	FBgn0004363|1	Yes	No	Yes	3n
Four Mel	FBgn0024698|1	Yes	No	Yes	3n
Four Mel	FBgn0030246|2	Yes	No	Yes	3n
Four Mel	FBgn0031985|10	Yes	No	Yes	3n
Four Mel	FBgn0050390|3	Yes	No	Yes	3n
Three Mel	FBgn0032827|2	Yes	Unclear	Yes	3n
Three Mel	FBgn0036224|1	Yes	Unclear	Yes	3n
Three Mel	FBgn0034882|1	Yes	Yes	Yes	3n+1	IR
Two Mel	FBgn0030963|1	YES	Yes	Yes	3n+1	IR - 2 ests for splicing and 1 for exon
ana	FBgn0029755|X|CG4202|428|Sas10-PA|1	Yes	No	Yes	3n+1
ana	FBgn0032632|2L|CG6380|293|CG6380-PA|1	Yes	No	Yes	3n+1
ana	FBgn0036096|3L|CG8003|407|CG8003-PA|2	Yes	No	Yes	3n+1
ana	FBgn0039310|3R|CG11878|420|CG11878-PA|1	Yes	No	Yes	3n+1
ana	FBgn0039694|3R|CG7615|314|fig-PA|1	Yes	No	Yes	3n+1
pse	FBgn0031280|2L|CG3561|536|CG3561-PA|1	Yes	No	Yes	3n+1
pse	FBgn0035318|3L|CG9018|375|CG9018-PA|1	Yes	No	Yes	3n+1
pse	FBgn0039537|3R|CG5590|412|CG5590-PA|1	Yes	No	Yes	3n+1
wil	FBgn0031769|2L|CG9135|487|CG9135-PB|1	Yes	No	Yes	3n+1
wil	FBgn0032781|2L|CG9987|506|CG9987-PA|1	Yes	No	Yes	3n+1
wil	FBgn0033890|2R|CG13350|895|CG13350-PA|1	Yes	No	Yes	3n+1
wil	FBgn0034093|2R|CG15706|539|CG15706-PA|3	Yes	No	Yes	3n+1
wil	FBgn0034527|2R|CG9945|511|CG9945-PB|3	Yes	No	Yes	3n+1
wil	FBgn0034527|2R|CG9945|511|CG9945-PB|4	Yes	No	Yes	3n+1
wil	FBgn0036831|3L|CG6839|430|CG6839-PA|2	Yes	No	Yes	3n+1
wil	FBgn0037342|3R|CG2931|302|CG2931-PA|1	Yes	No	Yes	3n+1
wil	FBgn0037569|3R|CG9615|320|tex-PA|2	Yes	No	Yes	3n+1
wil	FBgn0039625|3R|CG14517|323|beta4GalNAcTB-PA|1	Yes	No	Yes	3n+1
wil	FBgn0040282|3R|CG11956|932|SP1029-PB|3	Yes	No	Yes	3n+1
wil	FBgn0041174|2R|CG13221|178|Vhl-PA|1	Yes	No	Yes	3n+1
wil	FBgn0045064|2L|CG13969|283|bwa-PA|2	Yes	No	Yes	3n+1
two ere	FBgn0028847|2L|CG9014|328|CG9014-PA|1	Yes	No	Yes	3n+1
two ere	FBgn0030963|X|CG7101|352|CG7101-PA|1	Yes	No	Yes	3n+1
two ere	FBgn0035848|3L|CG7979|441|CG7979-PA|1	Yes	No	Yes	3n+1
two ere	FBgn0036888|3L|CG9330|708|CG9330-PA|1	Yes	No	Yes	3n+1
two ere	FBgn0037243|3R|CG9853|339|CG9853-PA|1	Yes	No	Yes	3n+1
two ere	FBgn0040322|3L|CG4144|461|GNBP2-PB|2	Yes	No	Yes	3n+1
three yak	FBgn0034882|2R|CG5398|238|CG5398-PA|1	Yes	No	Yes	3n+1
three ere	FBgn0034521|2R|CG13431|458|Mgat1-PA|5	Yes	No	Yes	3n+1
three ere	FBgn0036884|3L|CG14098|397|CG14098-PA|1	Yes	No	Yes	3n+1
three ana	FBgn0023023|3R|CG1411|589|CRMP-PA|4	Yes	No	Yes	3n+1
three ana	FBgn0032061|2L|CG9314|506|CG9314-PA|1	Yes	No	Yes	3n+1
three ana	FBgn0033635|2R|CG7777|268|CG7777-PB|1	Yes	No	Yes	3n+1
four ere	FBgn0028848|2L|CG7311|672|CG7311-PA|1	Yes	No	Yes	3n+1
four ana	FBgn0004363|2L|CG6647|282|porin-PA|1	Yes	No	Yes	3n+1
four pse	FBgn0034259|2R|CG6459|263|CG6459-PA|2	Yes	No	Yes	3n+1
four pse	FBgn0034598|2R|CG4266|1215|CG4266-PA|6	Yes	No	Yes	3n+1
Two Mel	FBgn0026313|7	Yes	No	Yes	3n+1
Two Mel	FBgn0026738|1	Yes	No	Yes	3n+1
Two Mel	FBgn0028847|1	Yes	No	Yes	3n+1
Two Mel	FBgn0029769|1	Yes	No	Yes	3n+1
Two Mel	FBgn0032750|1	Yes	No	Yes	3n+1
Two Mel	FBgn0034112|9	Yes	No	Yes	3n+1
Two Mel	FBgn0035848|1	Yes	No	Yes	3n+1
Two Mel	FBgn0037243|1	Yes	No	Yes	3n+1
Two Mel	FBgn0038316|1	Yes	No	Yes	3n+1
Two Mel	FBgn0039339|2	Yes	No	Yes	3n+1
Three Mel	FBgn0000261|2	Yes	No	Yes	3n+1
Three Mel	FBgn0002527|1	Yes	No	Yes	3n+1
Three Mel	FBgn0022935|1	Yes	No	Yes	3n+1
Three Mel	FBgn0031716|1	Yes	No	Yes	3n+1
Three Mel	FBgn0034521|5	Yes	No	Yes	3n+1
Three Mel	FBgn0035348|3	Yes	No	Yes	3n+1
Three Mel	FBgn0039058|1	Yes	No	Yes	3n+1
Three Mel	FBgn0039580|1	Yes	No	Yes	3n+1
Four Mel	FBgn0023171|2	Yes	No	Yes	3n+1
Four Mel	FBgn0033767|2	Yes	No	Yes	3n+1
Four Mel	FBgn0040236|6	Yes	No	Yes	3n+1
Two Mel	FBgn0040375|1	Yes	Yes	Yes	3n+2	IR
Three Mel	FBgn0023023|4	Yes	Yes	Yes	3n+2	IR
ana	FBgn0011741|X|CG11678|398|Actr13E-PA|1	Yes	No	Yes	3n+2
ana	FBgn0038213|3R|CG9624|289|CG9624-PA|1	Yes	No	Yes	3n+2
pse	FBgn0015351|3R|CG14906|359|CG14906-PA|1	Yes	No	Yes	3n+2
pse	FBgn0037792|3R|CG6241|872|CG6241-PA|1	Yes	No	Yes	3n+2
wil	FBgn0003486|3L|CG10594|543|spo-PA|1	Yes	No	Yes	3n+2
wil	FBgn0017482|2R|CG3425|464|T3dh-PA|3	Yes	No	Yes	3n+2
wil	FBgn0027599|2R|CG2790|540|CG2790-PA|1	Yes	No	Yes	3n+2
wil	FBgn0029121|3L|CG4852|302|Sras-PA|2	Yes	No	Yes	3n+2
wil	FBgn0031818|2L|CG9536|450|CG9536-PA|1	Yes	No	Yes	3n+2
wil	FBgn0034573|2R|CG3295|432|CG3295-PA|1	Yes	No	Yes	3n+2
wil	FBgn0035233|3L|CG7864|299|CG7864-PA|1	Yes	No	Yes	3n+2
wil	FBgn0036460|3L|CG5114|425|CG5114-PA|1	Yes	No	Yes	3n+2
wil	FBgn0036671|3L|CG9951|555|CG9951-PA|1	Yes	No	Yes	3n+2
wil	FBgn0037537|3R|CG2767|329|CG2767-PA|3	Yes	No	Yes	3n+2
wil	FBgn0038467|3R|CG3590|481|CG3590-PA|1	Yes	No	Yes	3n+2
wil	FBgn0041706|2R|CG3253|389|CG3253-PA|1	Yes	No	Yes	3n+2
wil	FBgn0052473|3R|CG32473|1025|CG32473-PC|3	Yes	No	Yes	3n+2
two-yak	FBgn0037239|3R|CG11739|321|CG11739-PD|1	Yes	No	Yes	3n+2
two ere	FBgn0039339|3R|CG5116|526|CG5116-PA|2	Yes	No	Yes	3n+2
three yak	FBgn0035348|3L|CG16758|353|CG16758-PB|3	Yes	No	Yes	3n+2
three yak	FBgn0036884|3L|CG14098|397|CG14098-PA|1	Yes	No	Yes	3n+2
three ere	FBgn0000261|3L|CG6871|506|Cat-PA|2	Yes	No	Yes	3n+2
three ere	FBgn0023023|3R|CG1411|589|CRMP-PA|4	Yes	No	Yes	3n+2
three ere	FBgn0030768|X|CG9723|454|CG9723-PA|1	Yes	No	Yes	3n+2
three ere	FBgn0036224|3L|CG7257|398|CG7257-PA|1	Yes	No	Yes	3n+2
three ere	FBgn0037275|3R|CG14655|525|CG14655-PA|1	Yes	No	Yes	3n+2
three ere	FBgn0043783|3L|CG32444|370|CG32444-PA|1	Yes	No	Yes	3n+2
three ana	FBgn0003008|2R|CG3029|191|or-PA|3	Yes	No	Yes	3n+2
three ana	FBgn0035540|3L|CG7452|301|Syx17-PA|1	Yes	No	Yes	3n+2
three ana	FBgn0036579|3L|CG5027|430|CG5027-PA|1	Yes	No	Yes	3n+2
three ana	FBgn0036884|3L|CG14098|397|CG14098-PA|1	Yes	No	Yes	3n+2
three ana	FBgn0043783|3L|CG32444|370|CG32444-PA|1	Yes	No	Yes	3n+2
four ere	FBgn0026787|2L|CG12178|647|Nhe1-PA|4	Yes	No	Yes	3n+2
four ere	FBgn0036487|3L|CG6876|501|CG6876-PA|1	Yes	No	Yes	3n+2
four ana	FBgn0031376|2L|CG10908|245|CG10908-PA|1	Yes	No	Yes	3n+2
four pse	FBgn0004363|2L|CG6647|282|porin-PA|1	Yes	No	Yes	3n+2
Two Mel	FBgn0028918|3	Yes	No	Yes	3n+2
Two Mel	FBgn0031376|1	Yes	No	Yes	3n+2
Two Mel	FBgn0031898|2	Yes	No	Yes	3n+2
Two Mel	FBgn0032923|1	Yes	No	Yes	3n+2
Two Mel	FBgn0035169|1	Yes	No	Yes	3n+2
Two Mel	FBgn0036834|3	Yes	No	Yes	3n+2
Two Mel	FBgn0037239|1	Yes	No	Yes	3n+2
Two Mel	FBgn0038221|3	Yes	No	Yes	3n+2
Two Mel	FBgn0040322|2	Yes	No	Yes	3n+2
Two Mel	FBgn0041250|2	Yes	No	Yes	3n+2
Two Mel	FBgn0041250|3	Yes	No	Yes	3n+2
Three Mel	FBgn0030596|1	Yes	No	Yes	3n+2
Three Mel	FBgn0031546|1	Yes	No	Yes	3n+2
Three Mel	FBgn0037994|1	Yes	No	Yes	3n+2
Three Mel	FBgn0038233|1	Yes	No	Yes	3n+2
Three Mel	FBgn0046685|1	Yes	No	Yes	3n+2
Four Mel	FBgn0022343|2	Yes	No	Yes	3n+2
Four Mel	FBgn0028848|1	Yes	No	Yes	3n+2
Four Mel	FBgn0031376|2	Yes	No	Yes	3n+2
Four Mel	FBgn0031566|1	Yes	No	Yes	3n+2
Four Mel	FBgn0034436|9	Yes	No	Yes	3n+2
Four Mel	FBgn0037340|1	Yes	No	Yes	3n+2	6 perfect ests
ana	FBgn0001226|3L|CG4466|213|Hsp27-PA|1	No	No	Yes	3n
ana	FBgn0004237|3R|CG12749|385|Hrb87F-PA|2	No	No	Yes	3n
ana	FBgn0032018|2L|CG7806|1487|CG7806-PA|4	No	No	Yes	3n
ana	FBgn0032478|2L|CG5458|344|CG5458-PA|2	No	No	Yes	3n
ana	FBgn0036028|3L|CG16717|300|CG16717-PA|1	No	No	Yes	3n
ana	FBgn0045502|X|CG32664|408|Gr10a-PA|1	No	No	Yes	3n
ana	FBgn0050391|2R|CG30391|338|CG30391-PA|1	No	No	Yes	3n
ana	FBgn0053140|2R|CG33140|720|CG33140-PA|1	No	No	Yes	3n
ana	FBgn0053140|2R|CG33140|720|CG33140-PA|2	No	No	Yes	3n
pse	FBgn0026150|2L|CG6291|613|ApepP-PA|7	No	No	Yes	3n
pse	FBgn0031702|2L|CG14021|453|CG14021-PB|1	No	No	Yes	3n
pse	FBgn0038811|3R|CG4159|410|CG4159-PA|3	No	No	Yes	3n
wil	FBgn0005355|3R|CG6054|468|Su(fu)-PA|1	No	No	Yes	3n
wil	FBgn0010414|2R|CG4545|622|SerT-PA|2	No	No	Yes	3n
wil	FBgn0028425|2L|CG12317|500|JhI-21-PB|5	No	No	Yes	3n
wil	FBgn0028518|2L|CG18480|550|CG18480-PA|3	No	No	Yes	3n
wil	FBgn0030395|X|CG15730|699|CG15730-PA|2	No	No	Yes	3n
wil	FBgn0031675|2L|CG9121|600|CG9121-PA|3	No	No	Yes	3n
wil	FBgn0031724|2L|CG18266|486|CG18266-PA|1	No	No	Yes	3n
wil	FBgn0031781|2L|CG5972|168|Arc-p20-PA|1	No	No	Yes	3n
wil	FBgn0032101|2L|CG9586|208|CG9586-PB|1	No	No	Yes	3n
wil	FBgn0032775|2L|CG17544|693|CG17544-PA|2	No	No	Yes	3n
wil	FBgn0034422|2R|CG7137|358|CG7137-PA|1	No	No	Yes	3n
wil	FBgn0036031|3L|CG6761|889|CG6761-PA|2	No	No	Yes	3n
wil	FBgn0036184|3L|CG7351|395|CG7351-PA|1	No	No	Yes	3n
wil	FBgn0036359|3L|CG14105|185|CG14105-PA|1	No	No	Yes	3n
wil	FBgn0037364|3R|CG2108|268|Rab23-PA|2	No	No	Yes	3n
wil	FBgn0038219|3R|CG14839|282|CG14839-PA|1	No	No	Yes	3n
wil	FBgn0038397|3R|CG10185|1732|CG10185-PA|8	No	No	Yes	3n
wil	FBgn0039504|3R|CG14260|249|CG14260-PA|1	No	No	Yes	3n
wil	FBgn0043002|2L|CG13399|128|Chrac-14-PA|1	No	No	Yes	3n
wil	FBgn0051357|3R|CG31357|394|CG31357-PA|1	No	No	Yes	3n
moj	FBgn0023023|3R|CG1411|589|CRMP-PA|8	No	No	Yes	3n
moj	FBgn0034295|2R|CG10911|359|CG10911-PA|2	No	No	Yes	3n
moj	FBgn0037630|3R|CG11775|605|CG11775-PA|2	No	No	Yes	3n
gri	FBgn0039210|3R|CG13625|647|CG13625NoPA|1	No	No	Yes	3n
two-yak	FBgn0013812|3R|CG3723|4496|Dhc93AB-PA|17	No	No	Yes	3n
two-yak	FBgn0016123|3R|CG1462|596|Aph-4-PA|3	No	No	Yes	3n
two-yak	FBgn0025866|3L|CG8107|925|CalpB-PA|1	No	No	Yes	3n
two-yak	FBgn0026313|X|CG5675|1167|X11L-PA|7	No	No	Yes	3n
two-yak	FBgn0028847|2L|CG9014|328|CG9014-PA|1	No	No	Yes	3n
two-yak	FBgn0030843|X|CG12432|577|CG12432-PA|1	No	No	Yes	3n
two-yak	FBgn0031496|2L|CG17258|874|CG17258-PA|4	No	No	Yes	3n
two-yak	FBgn0031909|2L|CG5181|204|CG5181-PA|1	No	No	Yes	3n
two-yak	FBgn0036242|3L|CG6793|564|CG6793-PA|1	No	No	Yes	3n
two-yak	FBgn0036414|3L|CG5842|833|nan-PA|7	No	No	Yes	3n
two-yak	FBgn0036834|3L|CG6836|328|CG6836-PA|2	No	No	Yes	3n
two-yak	FBgn0041250|2L|CG13948|447|Gr21a-PA|2	No	No	Yes	3n
two-yak	FBgn0041250|2L|CG13948|447|Gr21a-PA|3	No	No	Yes	3n
two ere	FBgn0001202|2L|CG10653|679|hk-PA|1	No	No	Yes	3n
two ere	FBgn0013812|3R|CG3723|4496|Dhc93AB-PA|17	No	No	Yes	3n
two ere	FBgn0016123|3R|CG1462|596|Aph-4-PA|3	No	No	Yes	3n
two ere	FBgn0025866|3L|CG8107|925|CalpB-PA|1	No	No	Yes	3n
two ere	FBgn0030386|X|CG2574|239|CG2574-PA|1	No	No	Yes	3n
two ere	FBgn0031255|2L|CG13691|549|BBS2-PA|2	No	No	Yes	3n
two ere	FBgn0031376|2L|CG10908|245|CG10908-PA|1	No	No	Yes	3n
two ere	FBgn0031909|2L|CG5181|204|CG5181-PA|1	No	No	Yes	3n
two ere	FBgn0033706|2R|CG13167|373|CG13167-PA|1	No	No	Yes	3n
two ere	FBgn0035169|3L|CG13890|262|CG13890-PA|1	No	No	Yes	3n
two ere	FBgn0036242|3L|CG6793|564|CG6793-PA|1	No	No	Yes	3n
two ere	FBgn0036834|3L|CG6836|328|CG6836-PA|2	No	No	Yes	3n
two ere	FBgn0040230|3L|CG6224|623|dbo-PA|1	No	No	Yes	3n
two ere	FBgn0041250|2L|CG13948|447|Gr21a-PA|2	No	No	Yes	3n
three yak	FBgn0000261|3L|CG6871|506|Cat-PA|2	No	No	Yes	3n
three yak	FBgn0030596|X|CG12398|633|CG12398-PA|1	No	No	Yes	3n
three yak	FBgn0031403|2L|CG15387|100|CG15387-PA|1	No	No	Yes	3n
three yak	FBgn0032061|2L|CG9314|506|CG9314-PA|1	No	No	Yes	3n
three yak	FBgn0035540|3L|CG7452|301|Syx17-PA|1	No	No	Yes	3n
three yak	FBgn0036492|3L|CG12327|535|Best3-PA|3	No	No	Yes	3n
three yak	FBgn0037994|3R|CG4810|551|CG4810-PA|1	No	No	Yes	3n
three yak	FBgn0038488|3R|CG11896|702|CG11896-PA|3	No	No	Yes	3n
three ere	FBgn0002641|X|CG1692|781|mal-PA|3	No	No	Yes	3n
three ere	FBgn0030204|X|CG15302|392|Or9a-PA|2	No	No	Yes	3n
three ere	FBgn0031403|2L|CG15387|100|CG15387-PA|1	No	No	Yes	3n
three ere	FBgn0036492|3L|CG12327|535|Best3-PA|3	No	No	Yes	3n
three ere	FBgn0038488|3R|CG11896|702|CG11896-PA|3	No	No	Yes	3n
three ere	FBgn0039058|3R|CG4624|350|CG4624-PA|1	No	No	Yes	3n
three ana	FBgn0002527|2L|CG7123|1788|LanB1-PB|1	No	No	Yes	3n
three ana	FBgn0026326|2R|CG2072|730|TXBP181-like-PA|2	No	No	Yes	3n
three ana	FBgn0030204|X|CG15302|392|Or9a-PA|2	No	No	Yes	3n
three ana	FBgn0031403|2L|CG15387|100|CG15387-PA|1	No	No	Yes	3n
three ana	FBgn0034521|2R|CG13431|458|Mgat1-PA|5	No	No	Yes	3n
three ana	FBgn0035477|3L|CG14982|773|CG14982-PB|3	No	No	Yes	3n
three ana	FBgn0036224|3L|CG7257|398|CG7257-PA|1	No	No	Yes	3n
three ana	FBgn0036338|3L|CG11253|451|CG11253-PA|1	No	No	Yes	3n
three ana	FBgn0037994|3R|CG4810|551|CG4810-PA|1	No	No	Yes	3n
three ana	FBgn0039058|3R|CG4624|350|CG4624-PA|1	No	No	Yes	3n
three ana	FBgn0041250|2L|CG13948|447|Gr21a-PA|1	No	No	Yes	3n
three ana	FBgn0052226|3L|CG32226|1350|CG32226-PA|4	No	No	Yes	3n
four yak	FBgn0004363|2L|CG6647|282|porin-PA|1	No	No	Yes	3n
four yak	FBgn0024698|2R|CG10110|1455|cpsf-PA|1	No	No	Yes	3n
four yak	FBgn0034436|2R|CG11961|891|CG11961-PA|9	No	No	Yes	3n
four yak	FBgn0034598|2R|CG4266|1215|CG4266-PA|6	No	No	Yes	3n
four yak	FBgn0036757|3L|CG14585|611|CG14585-PA|3	No	No	Yes	3n
four yak	FBgn0037265|3R|CG12001|553|CG12001-PA|1	No	No	Yes	3n
four ere	FBgn0024698|2R|CG10110|1455|cpsf-PA|1	No	No	Yes	3n
four ere	FBgn0030246|X|CG1582|1288|CG1582-PA|2	No	No	Yes	3n
four ere	FBgn0030992|X|CG33253|367|CG33253-PA|3	No	No	Yes	3n
four ere	FBgn0036757|3L|CG14585|611|CG14585-PA|3	No	No	Yes	3n
four ere	FBgn0037265|3R|CG12001|553|CG12001-PA|1	No	No	Yes	3n
four ana	FBgn0023171|2R|CG8729|333|rnh1-PA|2	No	No	Yes	3n
four ana	FBgn0024698|2R|CG10110|1455|cpsf-PA|1	No	No	Yes	3n
four ana	FBgn0033767|2R|CG13148|370|CG13148-PB|2	No	No	Yes	3n
four ana	FBgn0035892|3L|CG7127|693|exo70-PA|1	No	No	Yes	3n
four ana	FBgn0036757|3L|CG14585|611|CG14585-PA|3	No	No	Yes	3n
four ana	FBgn0037340|3R|CG14671|155|CG14671-PA|1	No	No	Yes	3n
four ana	FBgn0052557|X|CG32557|645|CG32557-PA|2	No	No	Yes	3n
four pse	FBgn0023171|2R|CG8729|333|rnh1-PA|2	No	No	Yes	3n
four pse	FBgn0030992|X|CG33253|367|CG33253-PA|3	No	No	Yes	3n
four pse	FBgn0031566|2L|CG2818|707|CG2818-PA|1	No	No	Yes	3n
four pse	FBgn0034436|2R|CG11961|891|CG11961-PA|9	No	No	Yes	3n
four pse	FBgn0037265|3R|CG12001|553|CG12001-PA|1	No	No	Yes	3n
Two Mel	FBgn0031254|1	No	No	Yes	3n
Two Mel	FBgn0031496|4	No	No	Yes	3n
Two Mel	FBgn0040230|1	No	No	Yes	3n
Three Mel	FBgn0030798|1	No	No	Yes	3n
Three Mel	FBgn0035477|2	No	No	Yes	3n
Four Mel	FBgn0026787|3	No	No	Yes	3n
Four Mel	FBgn0026787|4	No	No	Yes	3n
Four Mel	FBgn0034598|6	No	No	Yes	3n
ana	FBgn0010349|3L|CG7507|4639|Dhc64C-PA|7	No	No	Yes	3n+1
ana	FBgn0028669|2R|CG30329|904|Vha100-3-PA|1	No	No	Yes	3n+1
ana	FBgn0029914|X|CG4558|380|CG4558-PA|1	No	No	Yes	3n+1
ana	FBgn0032524|2L|CG9267|371|CG9267-PA|2	No	No	Yes	3n+1
ana	FBgn0033322|2R|CG8584|293|CG8584-PA|1	No	No	Yes	3n+1
ana	FBgn0034554|2R|CG15227|291|CG15227-PA|1	No	No	Yes	3n+1
ana	FBgn0036628|3L|CG13035|739|CG13035-PB|1	No	No	Yes	3n+1
ana	FBgn0036704|3L|CG6497|218|CG6497-PA|1	No	No	Yes	3n+1
ana	FBgn0039183|3R|CG6413|982|Dis3-PA|4	No	No	Yes	3n+1
ana	FBgn0043792|2R|CG30427|506|CG30427-PC|4	No	No	Yes	3n+1
pse	FBgn0036564|3L|CG5241|365|CG5241-PA|2	No	No	Yes	3n+1
pse	FBgn0039463|3R|CG18472|469|CG18472-PA|1	No	No	Yes	3n+1
wil	FBgn0002901|3L|CG7347|846|mus304-PA|1	No	No	Yes	3n+1
wil	FBgn0014417|2L|CG13397|778|CG13397-PA|2	No	No	Yes	3n+1
wil	FBgn0016123|3R|CG1462|596|Aph-4-PA|3	No	No	Yes	3n+1
wil	FBgn0029961|X|CG12663|614|CG12663-PA|1	No	No	Yes	3n+1
wil	FBgn0030354|X|CG1559|1180|Upf1-PA|1	No	No	Yes	3n+1
wil	FBgn0031675|2L|CG9121|600|CG9121-PA|2	No	No	Yes	3n+1
wil	FBgn0031772|2L|CG13994|163|CG13994-PA|1	No	No	Yes	3n+1
wil	FBgn0031985|2L|CG31756|1675|CG8683-PA|3	No	No	Yes	3n+1
wil	FBgn0032487|2L|CG15481|246|Ski6-PA|1	No	No	Yes	3n+1
wil	FBgn0034817|2R|CG9882|705|Art7-PA|2	No	No	Yes	3n+1
wil	FBgn0036104|3L|CG6418|791|CG6418-PB|1	No	No	Yes	3n+1
wil	FBgn0036846|3L|CG6818|470|MESR6-PA|2	No	No	Yes	3n+1
wil	FBgn0036919|3L|CG7809|460|Grasp65-PA|2	No	No	Yes	3n+1
wil	FBgn0037605|3R|CG9770|826|CG9770-PA|3	No	No	Yes	3n+1
wil	FBgn0037606|3R|CG8032|583|CG8032-PA|3	No	No	Yes	3n+1
wil	FBgn0037956|3R|CG6959|425|CG6959-PA|1	No	No	Yes	3n+1
wil	FBgn0039005|3R|CG6969|830|CG6969-PA|2	No	No	Yes	3n+1
wil	FBgn0040666|2R|CG12848|120|CG12848-PA|1	No	No	Yes	3n+1
vir	FBgn0034110|2R|CG3615|845|Atg9-PA|1	No	No	Yes	3n+1
vir	FBgn0040285|X|CG9195|343|Scamp-PA|3	No	No	Yes	3n+1
gri	FBgn0031265|2L|CG2794|700|CG2794-PA|1	No	No	Yes	3n+1
gri	FBgn0032857|2L|CG10947|404|CG10947-PC|1	No	No	Yes	3n+1
gri	FBgn0034996|2R|CG13575|521|CG13575-PA|2	No	No	Yes	3n+1
two-yak	FBgn0001202|2L|CG10653|679|hk-PA|1	No	No	Yes	3n+1
two-yak	FBgn0013812|3R|CG3723|4496|Dhc93AB-PA|10	No	No	Yes	3n+1
two-yak	FBgn0030386|X|CG2574|239|CG2574-PA|1	No	No	Yes	3n+1
two-yak	FBgn0031254|2L|CG13692|193|CG13692-PA|1	No	No	Yes	3n+1
two-yak	FBgn0031255|2L|CG13691|549|BBS2-PA|2	No	No	Yes	3n+1
two-yak	FBgn0031898|2L|CG4567|745|CG4567-PA|2	No	No	Yes	3n+1
two-yak	FBgn0032923|2L|CG9248|494|CG9248-PB|1	No	No	Yes	3n+1
two-yak	FBgn0033774|2R|CG12374|422|CG12374-PA|3	No	No	Yes	3n+1
two-yak	FBgn0034112|2R|CG3896|1087|CG3896-PA|9	No	No	Yes	3n+1
two-yak	FBgn0036402|3L|CG6650|501|CG6650-PA|1	No	No	Yes	3n+1
two-yak	FBgn0036834|3L|CG6836|328|CG6836-PA|3	No	No	Yes	3n+1
two-yak	FBgn0036888|3L|CG9330|708|CG9330-PA|1	No	No	Yes	3n+1
two-yak	FBgn0037243|3R|CG9853|339|CG9853-PA|1	No	No	Yes	3n+1
two-yak	FBgn0038695|3R|CG14280|555|CG14280-PA|1	No	No	Yes	3n+1
two-yak	FBgn0039339|3R|CG5116|526|CG5116-PA|2	No	No	Yes	3n+1
two-yak	FBgn0040322|3L|CG4144|461|GNBP2-PB|2	No	No	Yes	3n+1
two-yak	FBgn0040375|X|CG13760|222|CG13760-PB|1	No	No	Yes	3n+1
two-yak	FBgn0050016|2R|CG30016|113|CG30016-PA|1	No	No	Yes	3n+1
two ere	FBgn0013812|3R|CG3723|4496|Dhc93AB-PA|10	No	No	Yes	3n+1
two ere	FBgn0026738|3L|CG7857|312|CG7857-PA|1	No	No	Yes	3n+1
two ere	FBgn0031254|2L|CG13692|193|CG13692-PA|1	No	No	Yes	3n+1
two ere	FBgn0031898|2L|CG4567|745|CG4567-PA|2	No	No	Yes	3n+1
two ere	FBgn0034112|2R|CG3896|1087|CG3896-PA|9	No	No	Yes	3n+1
two ere	FBgn0036834|3L|CG6836|328|CG6836-PA|3	No	No	Yes	3n+1
two ere	FBgn0038221|3R|CG3259|588|CG3259-PA|3	No	No	Yes	3n+1
two ere	FBgn0038695|3R|CG14280|555|CG14280-PA|1	No	No	Yes	3n+1
three yak	FBgn0002641|X|CG1692|781|mal-PA|3	No	No	Yes	3n+1
three yak	FBgn0004003|2R|CG7225|257|wbl-PA|1	No	No	Yes	3n+1
three yak	FBgn0026326|2R|CG2072|730|TXBP181-like-PA|2	No	No	Yes	3n+1
three yak	FBgn0027620|3R|CG1966|1476|Acf1-PA|2	No	No	Yes	3n+1
three yak	FBgn0029731|X|CG15470|345|CG15470-PA|1	No	No	Yes	3n+1
three yak	FBgn0030218|X|CG1628|459|CG1628-PB|1	No	No	Yes	3n+1
three yak	FBgn0030798|X|CG13003|941|CG13003-PA|1	No	No	Yes	3n+1
three yak	FBgn0031115|X|CG11710|513|CG11710-PB|2	No	No	Yes	3n+1
three yak	FBgn0031716|2L|CG14015|483|CG14015-PA|1	No	No	Yes	3n+1
three yak	FBgn0032827|2L|CG10481|646|CG10481-PB|2	No	No	Yes	3n+1
three yak	FBgn0033635|2R|CG7777|268|CG7777-PB|1	No	No	Yes	3n+1
three yak	FBgn0034521|2R|CG13431|458|Mgat1-PA|5	No	No	Yes	3n+1
three yak	FBgn0036055|3L|CG14165|660|CG14165-PA|1	No	No	Yes	3n+1
three yak	FBgn0036080|3L|CG14157|391|Or67d-PA|1	No	No	Yes	3n+1
three yak	FBgn0036224|3L|CG7257|398|CG7257-PA|1	No	No	Yes	3n+1
three yak	FBgn0036338|3L|CG11253|451|CG11253-PA|1	No	No	Yes	3n+1
three yak	FBgn0037275|3R|CG14655|525|CG14655-PA|1	No	No	Yes	3n+1
three yak	FBgn0037630|3R|CG11775|605|CG11775-PA|2	No	No	Yes	3n+1
three yak	FBgn0039580|3R|CG1345|683|Gfat2-PA|1	No	No	Yes	3n+1
three yak	FBgn0041250|2L|CG13948|447|Gr21a-PA|1	No	No	Yes	3n+1
three yak	FBgn0043783|3L|CG32444|370|CG32444-PA|1	No	No	Yes	3n+1
three yak	FBgn0052226|3L|CG32226|1350|CG32226-PA|4	No	No	Yes	3n+1
three ere	FBgn0004003|2R|CG7225|257|wbl-PA|1	No	No	Yes	3n+1
three ere	FBgn0027620|3R|CG1966|1476|Acf1-PA|2	No	No	Yes	3n+1
three ere	FBgn0029731|X|CG15470|345|CG15470-PA|1	No	No	Yes	3n+1
three ere	FBgn0030218|X|CG1628|459|CG1628-PB|1	No	No	Yes	3n+1
three ere	FBgn0033635|2R|CG7777|268|CG7777-PB|1	No	No	Yes	3n+1
three ere	FBgn0035348|3L|CG16758|353|CG16758-PB|3	No	No	Yes	3n+1
three ere	FBgn0036338|3L|CG11253|451|CG11253-PA|1	No	No	Yes	3n+1
three ere	FBgn0036579|3L|CG5027|430|CG5027-PA|2	No	No	Yes	3n+1
three ere	FBgn0037994|3R|CG4810|551|CG4810-PA|1	No	No	Yes	3n+1
three ere	FBgn0041250|2L|CG13948|447|Gr21a-PA|1	No	No	Yes	3n+1
three ere	FBgn0052226|3L|CG32226|1350|CG32226-PA|4	No	No	Yes	3n+1
three ana	FBgn0004003|2R|CG7225|257|wbl-PA|1	No	No	Yes	3n+1
three ana	FBgn0015905|2L|CG4426|854|ast-PA|1	No	No	Yes	3n+1
three ana	FBgn0027620|3R|CG1966|1476|Acf1-PA|2	No	No	Yes	3n+1
three ana	FBgn0029731|X|CG15470|345|CG15470-PA|1	No	No	Yes	3n+1
three ana	FBgn0030218|X|CG1628|459|CG1628-PB|1	No	No	Yes	3n+1
three ana	FBgn0031885|2L|CG13778|763|Mnn1-PA|2	No	No	Yes	3n+1
three ana	FBgn0035348|3L|CG16758|353|CG16758-PB|3	No	No	Yes	3n+1
three ana	FBgn0037275|3R|CG14655|525|CG14655-PA|1	No	No	Yes	3n+1
three ana	FBgn0038488|3R|CG11896|702|CG11896-PA|3	No	No	Yes	3n+1
three ana	FBgn0039580|3R|CG1345|683|Gfat2-PA|1	No	No	Yes	3n+1
four yak	FBgn0026787|2L|CG12178|647|Nhe1-PA|3	No	No	Yes	3n+1
four yak	FBgn0030992|X|CG33253|367|CG33253-PA|3	No	No	Yes	3n+1
four yak	FBgn0031376|2L|CG10908|245|CG10908-PA|2	No	No	Yes	3n+1
four yak	FBgn0031566|2L|CG2818|707|CG2818-PA|1	No	No	Yes	3n+1
four yak	FBgn0033717|2R|CG8839|529|CG8839-PD|3	No	No	Yes	3n+1
four yak	FBgn0033767|2R|CG13148|370|CG13148-PB|2	No	No	Yes	3n+1
four yak	FBgn0036397|3L|CG8783|610|CG8783-PA|1	No	No	Yes	3n+1
four yak	FBgn0052557|X|CG32557|645|CG32557-PA|2	No	No	Yes	3n+1
four ere	FBgn0022343|2R|CG3760|271|CG3760-PA|2	No	No	Yes	3n+1
four ere	FBgn0023171|2R|CG8729|333|rnh1-PA|2	No	No	Yes	3n+1
four ere	FBgn0031376|2L|CG10908|245|CG10908-PA|2	No	No	Yes	3n+1
four ere	FBgn0031566|2L|CG2818|707|CG2818-PA|1	No	No	Yes	3n+1
four ere	FBgn0031759|2L|CG9088|1838|lid-PA|3	No	No	Yes	3n+1
four ere	FBgn0033717|2R|CG8839|529|CG8839-PD|3	No	No	Yes	3n+1
four ana	FBgn0033717|2R|CG8839|529|CG8839-PD|3	No	No	Yes	3n+1
four ana	FBgn0034598|2R|CG4266|1215|CG4266-PA|6	No	No	Yes	3n+1
four pse	FBgn0026787|2L|CG12178|647|Nhe1-PA|3	No	No	Yes	3n+1
four pse	FBgn0028848|2L|CG7311|672|CG7311-PA|1	No	No	Yes	3n+1
four pse	FBgn0031985|2L|CG31756|1675|CG8683-PA|10	No	No	Yes	3n+1
four pse	FBgn0037340|3R|CG14671|155|CG14671-PA|1	No	No	Yes	3n+1
four pse	FBgn0050390|2R|CG30390|289|CG30390-PA|3	No	No	Yes	3n+1
six-moj	FBgn0038221|3R|CG3259|588|CG3259-PA|2	No	No	Yes	3n+1
six-moj	FBgn0038783|3R|CG4367|219|CG4367-PA|2	No	No	Yes	3n+1
six vir	FBgn0032407|2L|CG5325|292|CG5325-PA|3	No	No	Yes	3n+1
Two Mel	FBgn0013812|10	No	No	Yes	3n+1
Two Mel	FBgn0036414|3	No	No	Yes	3n+1
Two Mel	FBgn0036790|1	No	No	Yes	3n+1
Two Mel	FBgn0038695|1	No	No	Yes	3n+1
Two Mel	FBgn0050016|1	No	No	Yes	3n+1
Three Mel	FBgn0002641|3	No	No	Yes	3n+1
Three Mel	FBgn0027620|2	No	No	Yes	3n+1
Three Mel	FBgn0030218|1	No	No	Yes	3n+1
Three Mel	FBgn0030768|1	No	No	Yes	3n+1
Three Mel	FBgn0036055|1	No	No	Yes	3n+1
Three Mel	FBgn0036080|1	No	No	Yes	3n+1
Three Mel	FBgn0037275|1	No	No	Yes	3n+1
Four Mel	FBgn0033717|3	No	No	Yes	3n+1
Four Mel	FBgn0037265|1	No	No	Yes	3n+1
four yak	FBgn0037340|3R|CG14671|155|CG14671-PA|1	No	Yes	Yes	3n+2	spliced in mel - 1est in yak testis that shows exon, but has a stop coton and is 3n+2 therefore this was considered a real intron
ana	FBgn0003277|X|CG1554|1887|RpII215-PA|3	No	No	Yes	3n+2
ana	FBgn0021847|2R|CG8325|861|l(2)k14710-PA|1	No	No	Yes	3n+2
ana	FBgn0025825|3R|CG2128|438|Hdac3-PA|3	No	No	Yes	3n+2
ana	FBgn0029928|X|CG3032|431|CG3032-PA|2	No	No	Yes	3n+2
ana	FBgn0030096|X|CG9060|457|Zpr1-PA|2	No	No	Yes	3n+2
ana	FBgn0030618|X|CG15028|968|CG15028-PB|1	No	No	Yes	3n+2
ana	FBgn0030675|X|CG8191|345|CG8191-PA|1	No	No	Yes	3n+2
ana	FBgn0032485|2L|CG9426|627|CG9426-PA|2	No	No	Yes	3n+2
ana	FBgn0035691|3L|CG7386|662|CG7386-PA|1	No	No	Yes	3n+2
pse	FBgn0033935|2R|CG10105|569|CG10105-PA|1	No	No	Yes	3n+2
pse	FBgn0042085|2R|CG3274|1688|Bap170-PA|3	No	No	Yes	3n+2
wil	FBgn0002466|3L|CG10522|1854|sti-PA|7	No	No	Yes	3n+2
wil	FBgn0004855|3R|CG3284|129|RpII15-PA|1	No	No	Yes	3n+2
wil	FBgn0013812|3R|CG3723|4496|Dhc93AB-PA|9	No	No	Yes	3n+2
wil	FBgn0016672|3R|CG3028|375|Ipp-PA|1	No	No	Yes	3n+2
wil	FBgn0024191|2L|CG7238|839|sip1-PA|2	No	No	Yes	3n+2
wil	FBgn0026148|2L|CG12253|378|CG12253-PA|2	No	No	Yes	3n+2
wil	FBgn0032702|2L|CG10376|428|CG10376-PA|1	No	No	Yes	3n+2
wil	FBgn0033230|2R|CG12820|206|CG12820-PA|3	No	No	Yes	3n+2
wil	FBgn0034716|2R|CG3380|789|Oatp58Dc-PA|6	No	No	Yes	3n+2
wil	FBgn0035252|3L|CG7970|191|CG7970-PA|2	No	No	Yes	3n+2
wil	FBgn0036509|3L|CG7739|596|CG7739-PA|1	No	No	Yes	3n+2
wil	FBgn0037332|3R|CG14670|1041|CG14670-PA|2	No	No	Yes	3n+2
wil	FBgn0037665|3R|CG16733|316|CG16733-PA|2	No	No	Yes	3n+2
wil	FBgn0037684|3R|CG8129|469|CG8129-PB|4	No	No	Yes	3n+2
wil	FBgn0038435|3R|CG14885|667|Gyc-89Da-PA|1	No	No	Yes	3n+2
moj	FBgn0017457|2L|CG3582|264|U2af38-PA|2	No	No	Yes	3n+2
moj	FBgn0037949|3R|CG17360|1354|CG17360-PA|2	No	No	Yes	3n+2
moj	FBgn0067783|3R|CG4241|365|att-ORFA-PA|1	No	No	Yes	3n+2
vir	FBgn0032690|2L|CG10333|822|CG10333-PA|1	No	No	Yes	3n+2
vir	FBgn0038855|3R|CG5745|546|CG5745-PA|3	No	No	Yes	3n+2
gri	FBgn0025740|4|CG17245|2051|plexB-PA|2	No	No	Yes	3n+2
gri	FBgn0029146|3R|CG13610|567|Orct2-PA|1	No	No	Yes	3n+2
gri	FBgn0029970|X|CG17256|735|Nek2-PA|1	No	No	Yes	3n+2
gri	FBgn0030163|X|CG1791|334|CG1791-PA|3	No	No	Yes	3n+2
two-yak	FBgn0023097|3R|CG5206|1133|bon-PA|4	No	No	Yes	3n+2
two-yak	FBgn0028897|2L|CG4935|308|CG4935-PA|2	No	No	Yes	3n+2
two-yak	FBgn0028918|2L|CG15287|1566|CG15287-PA|3	No	No	Yes	3n+2
two-yak	FBgn0029769|X|CG3239|560|CG3239-PA|1	No	No	Yes	3n+2
two-yak	FBgn0030963|X|CG7101|352|CG7101-PA|1	No	No	Yes	3n+2
two-yak	FBgn0031376|2L|CG10908|245|CG10908-PA|1	No	No	Yes	3n+2
two-yak	FBgn0032750|2L|CG10495|396|CG10495-PA|1	No	No	Yes	3n+2
two-yak	FBgn0035848|3L|CG7979|441|CG7979-PA|1	No	No	Yes	3n+2
two-yak	FBgn0036790|3L|CG7285|483|star1-PA|1	No	No	Yes	3n+2
two-yak	FBgn0036790|3L|CG7285|483|star1-PA|2	No	No	Yes	3n+2
two-yak	FBgn0040230|3L|CG6224|623|dbo-PA|1	No	No	Yes	3n+2
two ere	FBgn0023097|3R|CG5206|1133|bon-PA|4	No	No	Yes	3n+2
two ere	FBgn0028897|2L|CG4935|308|CG4935-PA|2	No	No	Yes	3n+2
two ere	FBgn0028918|2L|CG15287|1566|CG15287-PA|3	No	No	Yes	3n+2
two ere	FBgn0030843|X|CG12432|577|CG12432-PA|1	No	No	Yes	3n+2
two ere	FBgn0032750|2L|CG10495|396|CG10495-PA|1	No	No	Yes	3n+2
two ere	FBgn0036159|3L|CG7557|355|CG7557-PA|1	No	No	Yes	3n+2
two ere	FBgn0036414|3L|CG5842|833|nan-PA|3	No	No	Yes	3n+2
two ere	FBgn0036414|3L|CG5842|833|nan-PA|7	No	No	Yes	3n+2
two ere	FBgn0036790|3L|CG7285|483|star1-PA|1	No	No	Yes	3n+2
two ere	FBgn0036790|3L|CG7285|483|star1-PA|2	No	No	Yes	3n+2
two ere	FBgn0039272|3R|CG11836|223|CG11836-PB|2	No	No	Yes	3n+2
two ere	FBgn0041250|2L|CG13948|447|Gr21a-PA|3	No	No	Yes	3n+2
three yak	FBgn0002527|2L|CG7123|1788|LanB1-PB|1	No	No	Yes	3n+2
three yak	FBgn0023023|3R|CG1411|589|CRMP-PA|4	No	No	Yes	3n+2
three yak	FBgn0028918|2L|CG15287|1566|CG15287-PA|4	No	No	Yes	3n+2
three yak	FBgn0030204|X|CG15302|392|Or9a-PA|2	No	No	Yes	3n+2
three yak	FBgn0030914|X|CG6106|486|CG6106-PA|3	No	No	Yes	3n+2
three yak	FBgn0035477|3L|CG14982|773|CG14982-PB|2	No	No	Yes	3n+2
three yak	FBgn0046685|3R|CG31127|791|Wsck-PA|1	No	No	Yes	3n+2
three ere	FBgn0026326|2R|CG2072|730|TXBP181-like-PA|2	No	No	Yes	3n+2
three ere	FBgn0028918|2L|CG15287|1566|CG15287-PA|4	No	No	Yes	3n+2
three ere	FBgn0030596|X|CG12398|633|CG12398-PA|1	No	No	Yes	3n+2
three ere	FBgn0030798|X|CG13003|941|CG13003-PA|1	No	No	Yes	3n+2
three ere	FBgn0031115|X|CG11710|513|CG11710-PB|2	No	No	Yes	3n+2
three ere	FBgn0031716|2L|CG14015|483|CG14015-PA|1	No	No	Yes	3n+2
three ere	FBgn0031885|2L|CG13778|763|Mnn1-PA|2	No	No	Yes	3n+2
three ere	FBgn0032061|2L|CG9314|506|CG9314-PA|1	No	No	Yes	3n+2
three ere	FBgn0032827|2L|CG10481|646|CG10481-PB|2	No	No	Yes	3n+2
three ere	FBgn0034882|2R|CG5398|238|CG5398-PA|1	No	No	Yes	3n+2
three ere	FBgn0036080|3L|CG14157|391|Or67d-PA|1	No	No	Yes	3n+2
three ere	FBgn0038233|3R|CG8464|422|CG8464-PA|1	No	No	Yes	3n+2
three ere	FBgn0039580|3R|CG1345|683|Gfat2-PA|1	No	No	Yes	3n+2
three ere	FBgn0046685|3R|CG31127|791|Wsck-PA|1	No	No	Yes	3n+2
three ana	FBgn0022935|3L|CG10269|845|D19A-PA|1	No	No	Yes	3n+2
three ana	FBgn0030596|X|CG12398|633|CG12398-PA|1	No	No	Yes	3n+2
three ana	FBgn0032827|2L|CG10481|646|CG10481-PB|2	No	No	Yes	3n+2
three ana	FBgn0036080|3L|CG14157|391|Or67d-PA|1	No	No	Yes	3n+2
three ana	FBgn0036492|3L|CG12327|535|Best3-PA|3	No	No	Yes	3n+2
three ana	FBgn0037630|3R|CG11775|605|CG11775-PA|2	No	No	Yes	3n+2
three ana	FBgn0046685|3R|CG31127|791|Wsck-PA|1	No	No	Yes	3n+2
four yak	FBgn0022343|2R|CG3760|271|CG3760-PA|2	No	No	Yes	3n+2
four yak	FBgn0026787|2L|CG12178|647|Nhe1-PA|4	No	No	Yes	3n+2
four yak	FBgn0031985|2L|CG31756|1675|CG8683-PA|10	No	No	Yes	3n+2
four yak	FBgn0034259|2R|CG6459|263|CG6459-PA|2	No	No	Yes	3n+2
four yak	FBgn0035440|3L|CG14969|315|CG14969-PA|3	No	No	Yes	3n+2
four ere	FBgn0033767|2R|CG13148|370|CG13148-PB|2	No	No	Yes	3n+2
four ere	FBgn0034259|2R|CG6459|263|CG6459-PA|2	No	No	Yes	3n+2
four ere	FBgn0035440|3L|CG14969|315|CG14969-PA|3	No	No	Yes	3n+2
four ere	FBgn0036397|3L|CG8783|610|CG8783-PA|1	No	No	Yes	3n+2
four ere	FBgn0037340|3R|CG14671|155|CG14671-PA|1	No	No	Yes	3n+2
four ere	FBgn0040236|X|CG12132|1742|c11.1-PA|6	No	No	Yes	3n+2
four ere	FBgn0050390|2R|CG30390|289|CG30390-PA|3	No	No	Yes	3n+2
four ere	FBgn0052557|X|CG32557|645|CG32557-PA|2	No	No	Yes	3n+2
four ana	FBgn0022343|2R|CG3760|271|CG3760-PA|2	No	No	Yes	3n+2
four ana	FBgn0026787|2L|CG12178|647|Nhe1-PA|4	No	No	Yes	3n+2
four ana	FBgn0030246|X|CG1582|1288|CG1582-PA|2	No	No	Yes	3n+2
four ana	FBgn0031985|2L|CG31756|1675|CG8683-PA|9	No	No	Yes	3n+2
four ana	FBgn0034436|2R|CG11961|891|CG11961-PA|9	No	No	Yes	3n+2
four ana	FBgn0035440|3L|CG14969|315|CG14969-PA|3	No	No	Yes	3n+2
four ana	FBgn0036397|3L|CG8783|610|CG8783-PA|1	No	No	Yes	3n+2
four pse	FBgn0026787|2L|CG12178|647|Nhe1-PA|4	No	No	Yes	3n+2
four pse	FBgn0031376|2L|CG10908|245|CG10908-PA|1	No	No	Yes	3n+2
four pse	FBgn0033767|2R|CG13148|370|CG13148-PB|2	No	No	Yes	3n+2
four pse	FBgn0036487|3L|CG6876|501|CG6876-PA|1	No	No	Yes	3n+2
six vir	FBgn0003515|3L|CG4314|666|st-PA|5	No	No	Yes	3n+2
six vir	FBgn0038221|3R|CG3259|588|CG3259-PA|2	No	No	Yes	3n+2
Two Mel	FBgn0013812|17	No	No	Yes	3n+2
Two Mel	FBgn0036834|2	No	No	Yes	3n+2
Three Mel	FBgn0030914|3	No	No	Yes	3n+2
Three Mel	FBgn0031115|2	No	No	Yes	3n+2
Three Mel	FBgn0036338|1	No	No	Yes	3n+2
Four Mel	FBgn0036487|1	No	No	Yes	3n+2
Four Mel	FBgn0036757|3	No	No	Yes	3n+2
Four Mel	FBgn0052557|2	No	No	Yes	3n+2
Two Mel	FBgn0023097|4	No	No	Yes	3n

## Sheet: TableS8
Table S8 | 86 cases of failed intron prediction (false negative) in which the underlying intronic sequence and splice sites are still present, but GeneWise failed to predict an intron
FlyBase_Number_&intron_ordinal_number	intron_position_aa	Species _in_which_ intron_was_missed	Results_of_manual_inspection
FBgn0020620|2	278	Yak	Sequence present,Genewise didn't predict the intron
FBgn0027558|3	138	Yak	Sequence present,Genewise didn't predict the intron
FBgn0004620|8	502	Ere	Sequence present,Genewise didn't predict the intron
FBgn0027786|2	126	Ere	Sequence present,Genewise didn't predict the intron
FBgn0030163|5	287	Ere	Sequence present,Genewise didn't predict the intron
FBgn0031300|5	539	Ere	Sequence present,Genewise didn't predict the intron
FBgn0035791|1	237	Ere	Sequence present,Genewise didn't predict the intron
FBgn0043005|3	397	Ere	Sequence present,Genewise didn't predict the intron
FBgn0039749|3	388	Ere	Intron sliding, Not a loss
FBgn0030063|1	168	Ere	Intron sliding, Not a loss
FBgn0013812|1	251	Ana	Not a loss, Gap flanking the intron
FBgn0029854|1	36	Ana	Sequence present,Genewise didn't predict the intron
FBgn0031528|3	439	Ana	Sequence present,Genewise didn't predict the intron
FBgn0031649|6	622	Ana	Sequence present,Genewise didn't predict the intron
FBgn0031934|7	423	Ana	Sequence present,Genewise didn't predict the intron
FBgn0032077|2	111	Ana	Sequence present,Genewise didn't predict the intron
FBgn0033984|1	51	Ana	Sequence present,Genewise didn't predict the intron
FBgn0036959|1	137	Ana	Sequence present,Genewise didn't predict the intron
FBgn0037200|1	22	Ana	Sequence present,Genewise didn't predict the intron
FBgn0037357|3	561	Ana	Sequence present,Genewise didn't predict the intron
FBgn0037973|2	196	Ana	Sequence present,Genewise didn't predict the intron
FBgn0038153|2	305	Ana	Intron sliding, Not a loss
FBgn0043005|3	397	Ana	Sequence present,Genewise didn't predict the intron
FBgn0051679|1	57	Ana	Sequence present,Genewise didn't predict the intron
FBgn0053341|1	224	Ana	Sequence present,Genewise didn't predict the intron
FBgn0053511|3	342	Ana	Sequence present,Genewise didn't predict the intron
FBgn0003515|7	574	Pse	Sequence present,Genewise didn't predict the intron
FBgn0004132|1	50	Pse	Sequence present,Genewise didn't predict the intron
FBgn0013812|1	251	Pse	Not a loss, intron is predicted bit away from the exact location
FBgn0028383|3	730	Pse	Sequence present,Genewise didn't predict the intron
FBgn0028470|2	284	Pse	Sequence present,Genewise didn't predict the intron
FBgn0029687|4	180	Pse	Sequence present,Genewise didn't predict the intron
FBgn0032109|3	262	Pse	Sequence present,Genewise didn't predict the intron
FBgn0033246|1	53	Pse	Not a loss, intron is predicted bit away from the exact location
FBgn0034002|2	105	Pse	Not a loss, intron is predicted bit away from the exact location
FBgn0034350|2	85	Pse	Sequence present,Genewise didn't predict the intron
FBgn0035048|2	458	Pse	Sequence present,Genewise didn't predict the intron
FBgn0035504|3	139	Pse	Sequence present,Genewise didn't predict the intron
FBgn0036566|7	637	Pse	Sequence present,Genewise didn't predict the intron
FBgn0038489|1	50	Pse	Not a loss, intron is predicted bit away from the exact location
FBgn0038661|2	469	Pse	Sequence present,Genewise didn't predict the intron
FBgn0043005|3	397	Pse	Sequence present,Genewise didn't predict the intron
FBgn0050418|6	532	Pse	Sequence present,Genewise didn't predict the intron
FBgn0053511|3	342	Pse	Sequence present,Genewise didn't predict the intron
FBgn0031392|3	115	Pse	Intron sliding, Not a loss
FBgn0038661|2	469	Wil	Sequence present,Genewise didn't predict the intron
FBgn0038464|2	91	Wil	Sequence present,Genewise didn't predict the intron
FBgn0028325|1	20	Wil	Sequence present,Genewise didn't predict the intron
FBgn0031985|3	264	Wil	Sequence present,Genewise didn't predict the intron
FBgn0032819|2	61	Wil	Sequence present,Genewise didn't predict the intron
FBgn0036352|1	21	Wil	Not a loss, intron is predicted bit away from the exact location
FBgn0030030|4	351	Moj	Sequence present,Genewise didn't predict the intron
FBgn0032923|2	408	Moj	Sequence present,Genewise didn't predict the intron
FBgn0034307|1	59	Moj	Sequence present,Genewise didn't predict the intron
FBgn0034456|1	257	Moj	Sequence present,Genewise didn't predict the intron
FBgn0034730|1	50	Moj	Sequence present,Genewise didn't predict the intron
FBgn0035179|2	104	Moj	Sequence present,Genewise didn't predict the intron
FBgn0038194|2	227	Moj	Sequence present,Genewise didn't predict the intron
FBgn0038274|2	114	Moj	Sequence present,Genewise didn't predict the intron
FBgn0043005|3	397	Moj	Sequence present,Genewise didn't predict the intron
FBgn0053511|3	342	Moj	Sequence present,Genewise didn't predict the intron
FBgn0037949|3	588	Moj	Intron sliding, not a loss
FBgn0034313|2	438	Moj	Not a loss
FBgn0000543|1	93	Vir	Sequence present,Genewise didn't predict the intron
FBgn0005694|1	54	Vir	Sequence present,Genewise didn't predict the intron
FBgn0020258|6	519	Vir	Sequence present,Genewise didn't predict the intron
FBgn0021847|9	817	Vir	Sequence present,Genewise didn't predict the intron
FBgn0028325|1	20	Vir	Intron sliding, Not a loss
FBgn0031430|1	102	Vir	Sequence present,Genewise didn't predict the intron
FBgn0031759|1	51	Vir	Intron sliding, Not a loss
FBgn0031912|1	53	Vir	Not a loss, intron is predicted bit away from the exact location
FBgn0032690|1	55	Vir	Intron sliding, Not a loss
FBgn0034792|2	141	Vir	Not a loss, intron is predicted bit away from the exact location
FBgn0037735|3	254	Vir	Not a loss, intron is predicted bit away from the exact location
FBgn0038360|1	282	Vir	Sequence present,Genewise didn't predict the intron
FBgn0038661|2	469	Vir	Not a loss, intron is predicted bit away from the exact location
FBgn0039514|1	91	Vir	Sequence present,Genewise didn't predict the intron
FBgn0003511|1	24	Gri	Sequence present,Genewise didn't predict the intron
FBgn0025185|2	142	Gri	Not a loss, intron is predicted bit away from the exact location
FBgn0027914|2	155	Gri	Sequence present,Genewise didn't predict the intron
FBgn0032872|2	321	Gri	Sequence present,Genewise didn't predict the intron
FBgn0034307|1	59	Gri	Sequence present,Genewise didn't predict the intron
FBgn0034996|3	234	Gri	Intron sliding, Not a loss
FBgn0037735|3	254	Gri	Not a loss, intron is predicted bit away from the exact location
FBgn0038464|2	91	Gri	Sequence present,Genewise didn't predict the intron
FBgn0043005|3	397	Gri	Sequence present,Genewise didn't predict the intron
